# Supplementary material for: Genome Wide Association Study Uncovers the QTLome for Osmotic Adjustment and Related Drought Adaptive Traits in Durum Wheat
Source: Genes (Basel). 2022 Feb 2;13(2):293. doi: 10.3390/genes13020293 (PMC8871942; doi:10.3390/genes13020293)
Supplement: Supplementary file 1 [file genes-13-00293-s001.zip]

Archive with 31 entries (27 files):
- Supplementary material final/
- Supplementary material final/Supplementary material GEC_24.1.2022 2/
- Supplementary material final/Supplementary material GEC_24.1.2022 2/.DS_Store
- Supplementary material final/Supplementary material GEC_24.1.2022 2/Figure S1.pptx
- Supplementary material final/Supplementary material GEC_24.1.2022 2/Figure S2.pptx
- Supplementary material final/Supplementary material GEC_24.1.2022 2/Figure S3.pptx
- Supplementary material final/Supplementary material GEC_24.1.2022 2/Figure S4.pptx
- Supplementary material final/Supplementary material GEC_24.1.2022 2/Figure S5.pptx
- Supplementary material final/Supplementary material GEC_24.1.2022 2/Figure S6.pptx
- Supplementary material final/Supplementary material GEC_24.1.2022 2/Figure S7.pptx
- Supplementary material final/Supplementary material GEC_24.1.2022 2/Table S1.xlsx
- Supplementary material final/Supplementary material GEC_24.1.2022 2/Table S2.xlsx
- Supplementary material final/Supplementary material GEC_24.1.2022 2/Table S3_GEC.xlsx
- Supplementary material final/Supplementary material GEC_24.1.2022 2/Table S4.pdf
- Supplementary material final/Supplementary material GEC_24.1.2022 2/Table S5.xlsx
- Supplementary material final/__MACOSX/
- Supplementary material final/__MACOSX/._Supplementary material GEC_24.1.2022 2
- Supplementary material final/__MACOSX/Supplementary material GEC_24.1.2022 2/
- Supplementary material final/__MACOSX/Supplementary material GEC_24.1.2022 2/._.DS_Store
- Supplementary material final/__MACOSX/Supplementary material GEC_24.1.2022 2/._Figure S1.pptx
- Supplementary material final/__MACOSX/Supplementary material GEC_24.1.2022 2/._Figure S2.pptx
- Supplementary material final/__MACOSX/Supplementary material GEC_24.1.2022 2/._Figure S3.pptx
- Supplementary material final/__MACOSX/Supplementary material GEC_24.1.2022 2/._Figure S4.pptx
- Supplementary material final/__MACOSX/Supplementary material GEC_24.1.2022 2/._Figure S5.pptx
- Supplementary material final/__MACOSX/Supplementary material GEC_24.1.2022 2/._Figure S6.pptx
- Supplementary material final/__MACOSX/Supplementary material GEC_24.1.2022 2/._Figure S7.pptx
- Supplementary material final/__MACOSX/Supplementary material GEC_24.1.2022 2/._Table S1.xlsx
- Supplementary material final/__MACOSX/Supplementary material GEC_24.1.2022 2/._Table S2.xlsx
- Supplementary material final/__MACOSX/Supplementary material GEC_24.1.2022 2/._Table S3_GEC.xlsx
- Supplementary material final/__MACOSX/Supplementary material GEC_24.1.2022 2/._Table S4.docx
- Supplementary material final/__MACOSX/Supplementary material GEC_24.1.2022 2/._Table S5.xlsx
