# Supplementary material for: Genome Wide Association Study Uncovers the QTLome for Osmotic Adjustment and Related Drought Adaptive Traits in Durum Wheat
Source: Genes (Basel). 2022 Feb 2;13(2):293. doi: 10.3390/genes13020293 (PMC8871942; doi:10.3390/genes13020293)
Supplement: Supplementary file 1 [file genes-13-00293-s001.zip › Supplementary material final/Supplementary material GEC_24.1.2022 2/Table S1.xlsx]

## Sheet: Foglio1
Genome wide association study reveals novel QTLs for osmotic adjustment and related drought-adaptive traits in durum wheat
Condorelli G.E.1, Newcomb M.2, Groli E.L.1, Maccaferri M.1, White J.W.2, Ward R.3 and Tuberosa R.1
Affiliations: 1) Department of Agricultural and Food Sciences – DISTAL, University of Bologna, Viale Fanin 44, 40127 Bologna (Italy), 2) US Arid Land Agricultural Research Center, Cardon Ln, 21881 Maricopa (United States), 3) University of Arizona - Maricopa Agricultural Center (MAC), W Smith Enke Rd 37860, 85138 Maricopa (United States)
Table S1. List of the 248 durum wheat accessions (cultivars, landrace selections and breeding lines) and registration details.
Durum_panel	Short_name	Origin	Year	Pedigree
DP001	BRADANO	ITALY	1999	n.a.
DP002	CANNIZZO	ITALY	1998	CAPEITI-8/VALNOVA(F5)//(F5)PATRIZIO/VALFORTE
DP003	CLAUDIO	ITALY	1998	SEL.CIMMYT-35/DURANGO//ISEA-1938/GRAZIA
DP004	LESINA	ITALY	1998	CAPEITI/CRESO//TRINAKRIA/VALFORTE
DP005	MERIDIANO	ITALY	1999	SIMETO/WB-881//DUILIO/F-21
DP006	MONGIBELLO	ITALY	n.a.	TRINAKRIA/VALFORTE
DP007	NORBA	ITALY	1986	MEX-10/CRANE//CRESO/(S)SICILIA
DP008	PIETRAFITTA	ITALY	n.a.	GRAZIA/ISA
DP009	QUADRATO	ITALY	1999	CRESO/TRINAKRIA
DP010	TORREBIANCA	ITALY	n.a.	CRESO/TRINAKRIA
DP011	CIMMYT23	CIMMYT	n.a.	n.a.
DP012	CIMMYT36	CIMMYT	n.a.	n.a.
DP013	CIMMYT41	CIMMYT	n.a.	n.a.
DP014	CIMMYT47	CIMMYT	n.a.	n.a.
DP015	CIMMYT52	CIMMYT	n.a.	n.a.
DP016	CIMMYT67	CIMMYT	n.a.	n.a.
DP017	CIMMYT73	CIMMYT	n.a.	n.a.
DP018	CIMMYT78	CIMMYT	n.a.	n.a.
DP019	CIMMYT10	CIMMYT	n.a.	n.a.
DP020	CIMMYT10	CIMMYT	n.a.	n.a.
DP021	CIMMYT13	CIMMYT	n.a.	n.a.
DP022	CIMMYT17	CIMMYT	n.a.	n.a.
DP023	CIMMYT19	CIMMYT	n.a.	n.a.
DP024	CIMMYT22	CIMMYT	n.a.	n.a.
DP025	CIMMYT24	CIMMYT	n.a.	n.a.
DP026	CIMMYT26	CIMMYT	n.a.	n.a.
DP027	CIMMYT26	CIMMYT	n.a.	n.a.
DP028	ALDEANO	IRTA	n.a.	n.a.
DP029	ARIESOL	IRTA	1993	n.a.
DP030	ARTENA	IRTA	1985	n.a.
DP031	ASTIGI	IRTA	1999	n.a.
DP032	BOABDIL	IRTA	1999	n.a.
DP033	BOLENGA	IRTA	1997	n.a.
DP034	BOLIDO	IRTA	n.a.	n.a.
DP035	BOLO	IRTA	n.a.	n.a.
DP036	BOMBASI	IRTA	n.a.	n.a.
DP037	BORLI	IRTA	n.a.	n.a.
DP038	CANYON	IRTA	2005	n.a.
DP039	DURCAL	IRTA	n.a.	n.a.
DP040	DUROI	IRTA	n.a.	n.a.
DP041	GALLARETA	IRTA	1982	RUFF/FLAMINGO,MEX//MEXICALI-75/3/SHEARWATER
DP042	ILLORA	IRTA	n.a.	n.a.
DP043	JABATO	IRTA	1989	n.a.
DP044	SENADUR	IRTA	1995	n.a.
DP045	SULA	IRTA	1983	SHEARWATER(SIB)/(SIB)REDNECK//(SIB)YAVAROS
DP046	1804INRA	INRA	n.a.	n.a.
DP047	1805INRA	INRA	n.a.	n.a.
DP048	1807INRA	INRA	n.a.	n.a.
DP049	1808INRA	INRA	n.a.	n.a.
DP050	1809INRA	INRA	n.a.	n.a.
DP051	ANOUAR	INRA	1994	n.a.
DP052	ISLY	INRA	1988	ERPEL(SIB)/(SIB)RUSO
DP053	JAWHAR	INRA	1994	n.a.
DP054	MARJANA	INRA	1996	D-63-3/GAVIOTA/4/AVETORO//ANHINGA/PLE/3/DL-67-2/SWAN//E
DP055	MARZAK	INRA	1984	n.a.
DP056	OURGH	INRA	n.a.	n.a.
DP057	TAREK	INRA	1995	YAVAROS/SAPI//YAVAROS-79/3/STU
DP058	TOMOUH	INRA	n.a.	n.a.
DP059	YASMINE	INRA	n.a.	n.a.
DP060	AW12/BIT	ICARDA	n.a.	n.a.
DP061	BIC/3/CH	ICARDA	n.a.	n.a.
DP062	CHABA/DE	ICARDA	n.a.	n.a.
DP063	CHACAN	ICARDA	n.a.	CHAM-1/5/CANDO/4/BARRIGON-YAQUI-ENANO*2/TACUR-TIPO-125-ENANO//II-27655/3/TREMEZ-MOLLE-ENANO//ZENATI-BOUTEILLE/2*WEIQUE
DP064	KARIM	ICARDA	1985	JORI-69(SIB)/(SIB)ANHINGA//(SIB)FLAMINGO,MEX
DP065	H.MOUL	ICARDA	n.a.	n.a.
DP066	KRS/HAUC	ICARDA	n.a.	n.a.
DP067	LAGOST 3	ICARDA	n.a.	n.a.
DP068	MOULSABIL	ICARDA	n.a.	HADJ-MOULINE/SABIL-2
DP069	OMBAR	ICARDA	n.a.	n.a.
DP070	OMRABI 3	ICARDA	1992	JORI-C-69/HAURANI
DP071	OMRABI 5	ICARDA	1994	JORI-C-69/HAURANI
DP072	QUAD//ER	ICARDA	n.a.	n.a.
DP073	SEBAH	ICARDA	n.a.	n.a.
DP074	STOJOCRI	ICARDA	n.a.	STORK/4/JORI-C-69/3/JORI-C-69/CRANE//COCORIT-71
DP075	ZEINA 1	ICARDA	n.a.	n.a.
DP076	ANTON	ICARDA	n.a.	n.a.
DP077	APPIO	ITALY	1982	CAPELLI//GAVIOTA/YUMA
DP078	APPULO	ITALY	1973	CAPPELLI/GRIFONI//CAPEITI-8
DP079	ARCANGELO	ITALY	1983	Creso/Appulo
DP080	ARCOBALENO	ITALY	1995	CHEN/ALTAR-84
DP081	BRAVADUR	USA:Arizona	1993	S)Male_sterile_facilitated_recurrent_selection_population-MSFRS-HRS-Quality-Population
DP082	BRONTE	ITALY	1996	Berillo/Latino
DP083	CAPEITI	ITALY	1955	EITI*6/SENATORE-CAPPELLI
DP084	CAPPELLI	ITALY	1930	Strampelli’ selection from Jennah Khetifa
DP085	CICCIO	ITALY	1996	Appulo/Valnova//Valforte/Patrizio
DP086	COLORADO	USA/Italy	1995	P 92/932-2
DP087	COLOSSEO	ITALY	1995	CRESO/(M)MEXA
DP088	CORTEZ	USA:Montana	1995	(S)Male_Sterile_Facilitated_Recurrent_Selection_Population-TURBO-ALPHA-POP-86-CHA
DP089	CRESO	ITALY	1974	YAKTANA-54/N10B//2*CAPELLI-63/3/3*TEHUACAN-60/4/CPB-144
DP090	DON PEDRO	CIMMYT	n.a.	CARC/AUK
DP100	KRONOS	USA:Arizona	1992	(S)Male_Sterile_Facilitated_Recurrent_Selection_Population-APB-MSFRS-Pop
DP101	LIRA B 4	ITALY	1985	Mandon/FD 1104
DP102	MESSAPIA	ITALY	1982	MEXA/(SIB)CRANE//TITO
DP103	MEXICALI	CIMMYT	1975	61.130/Leeds//Jori‘‘S"/3/GDOVZ469
DP104	MOHAWK	USA	1998	(S)Male_Sterile_Facilitated_Recurrent_Selection_Population-883-22-ALPHA-85-CHA
DP105	OFANTO	ITALY	1990	ADAMELLO/APPULO
DP106	PLATANI	ITALY	1995	VALNOVA/CAPEITI-8
DP107	PLINIO	ITALY	1988	LINEA-D-50/TRIGO-CANDEAL
DP108	PRODURA	ITALY	1975	TREMES-MOLLE-ENANO(DWARF)/2*TEHUACAN-60/3/ZENATI-BOUTEILLE/WELLS/4/2*BARRIGON-YAQUI-ENANO(DWARF)/TEHUACAN-60//TACUR-TIPO-125-E/2*TEHUACAN-60
DP109	REVA	ITALY	1992	(S)Male_Sterile_Facilitated_Recurrent_Selection_Population-AZ-85-MSFRS-Durum-Population
DP110	ROQUENO	SPAIN	1991	n.a.
DP111	SVEVO	ITALY	1996	CIMMYT-SELECTION/ZENIT
DP112	TRINAKRIA	ITALY	1970	B-14/CAPEITI-8
DP113	VALBELICE	ITALY	1992	0111/BC-5
DP114	VALNOVA	ITALY	1975	GIORGIO-324//SENATORE-CAPELLI/YUMA
DP115	VARANO	ITALY	1997	CAPEITI-8/CRESO//CRESO/3/VALFORTE/TRINAKRIA
DP116	WEST BRED TURBO	USA	1985	COMPOSITE_CROSS_OF_ITALIAN,CIMMYT,CANADIAN_AND_NORTH-DAKOTA_DURUM_LINES(CLUTEN-DURUM-POP79)
DP117	WEST BRED	USA	n.a.	Cross among Ward Wells Cando Waskana Mexicali 75 1000D
DP118	AGHRASS_	ICARDA	n.a.	n.a.
DP119	AINZEN_1	ICARDA	n.a.	n.a.
DP120	ANGRE	ICARDA	n.a.	n.a.
DP121	AMEDAKUL	ICARDA	n.a.	n.a.
DP122	AMMAR_1	ICARDA	2010	LGT3/4/BICRE/3/CH1//GAVIOTA/STARKE
DP123	ARISLAHN	ICARDA	n.a.	n.a.
DP124	ATLAST_1	ICARDA	n.a.	n.a.
DP125	AUS_1	ICARDA	n.a.	n.a.
DP126	AWALI_1	ICARDA	n.a.	COCORIT-71//D.DWARF-S-15/CRANE
DP127	RADIOSO	ITALY	1992	CRESO/ISA
DP128	AZEGHAR_	ICARDA	n.a.	n.a.
DP129	BCRCH_1	ICARDA	n.a.	n.a.
DP130	BICRE	ICARDA	1990	YAVAROS/CRESO
DP131	BICREDER	ICARDA	n.a.	n.a.
DP132	BIGOST_1	ICARDA	n.a.	n.a.
DP133	BLK2	ICARDA	n.a.	n.a.
DP134	BRACHOUA	ICARDA	1990	FLAMINGO,MEX/3/GANSO/TEHUACAN-60//MEXICALI-75
DP135	CHABHA 8	ICARDA	n.a.	n.a.
DP136	CHAM_1	ICARDA	1984	PELICANO/RUFF//GAVIOTA/ROLETTE[1479]; PELICANO(SIB)/(SIB)RUFF//GAVIOTA(SIB)/(SIB)ROLETTE[115];
DP137	DERAA	ICARDA	1990	CAN-2101/MAGHREBI//MEXICALI-75/3/WELLS/ND-65-150[1281]; CAN-2111/MAGHREBI-72//STORK/3/WELLS,USA/ND-65-150
DP138	FURAT_1	ICARDA	2010	SNIPE/3/JORI-69/CRANE//GANSO/ANHINGA
DP139	GEROMTEL	ICARDA	n.a.	n.a.
DP140	GEZIRA 1	ICARDA	n.a.	n.a.
DP141	GIDARA_2	ICARDA	2004	STJ/MARIBAL-3
DP142	GUEROU_1	ICARDA	n.a.	AVETORO//IBIS/FLAMINGO,MEX
DP143	ADYT 02	ICARDA	n.a.	n.a.
DP144	HAURANI	ICARDA	1927	(S)LV-Bekaa
DP145	HEIDER	ICARDA	1997	CAN-2109//JORI-C-69/ANHINGA/3/DURUM-DWARF-S-15/CRANE
DP146	ICARDA12	ICARDA	n.a.	n.a.
DP147	SEBOU	ICARDA	1989	CRANE/TR.PO
DP148	ICARDA12	ICARDA	n.a.	n.a.
DP149	ICARDA78	ICARDA	n.a.	n.a.
DP150	JORDAN	ICARDA	n.a.	GERARDO-VZ-469/PELICANO/5/21563/3/LAKOTA/LD-390//CH-67/4/COCORIT-71
DP151	KABIR1	ICARDA	1990	OVIACHIC-65/SENATORE-CAPPELLI//FLAMINGO,MEX
DP152	GR/BOY	ICARDA	n.a.	n.a.
DP153	KHABUR_1	ICARDA	n.a.	D.DWARF-S-15/BELIKH-1
DP154	KRF	ICARDA	n.a.	n.a.
DP155	LAGONIL_	ICARDA	n.a.	n.a.
DP156	LAHN	ICARDA	1990	SHEARWATER/YAVAROS-79
DP157	LOUKOS_1	ICARDA	1990	RUFF/FLAMINGO,MEX//TROPIC-BIRD
DP158	MAAMOURI	ICARDA	n.a.	n.a.
DP159	MARSYR_1	ICARDA	n.a.	n.a.
DP160	MASSARA_	ICARDA	n.a.	n.a.
DP161	MIKI_1	ICARDA	n.a.	n.a.
DP162	MRB17	ICARDA	n.a.	n.a.
DP163	MURLAGOS	ICARDA	n.a.	n.a.
DP164	NILE	ICARDA	1981	SNIPE(SIB)/(SIB)FLAMINGO,MEX
DP165	OMBIT_1	ICARDA	n.a.	n.a.
DP166	OMGENIL_	ICARDA	n.a.	n.a.
DP167	OMLAHN_3	ICARDA	n.a.	n.a.
DP168	OMRUF_2	ICARDA	n.a.	n.a.
DP169	OMSNIMA_	ICARDA	n.a.	n.a.
DP170	ORT_1	ICARDA	n.a.	n.a.
DP171	OTB_6	ICARDA	n.a.	n.a.
DP172	OUASERL_	ICARDA	n.a.	n.a.
DP173	OUASLAHN	ICARDA	n.a.	n.a.
DP174	OUASLOUK	ICARDA	n.a.	n.a.
DP175	QUABRACH	ICARDA	n.a.	n.a.
DP176	QUADALET	ICARDA	n.a.	n.a.
DP177	RAZZAK	INRA	1987	21563/ANHINGA//FLAMINGO,MEX/3/DIEHL-MEDITERRANEAN/69.331[1281]; DIEHL-MEDITERRANEAN/69-331//KARIM
DP178	SAADA3/D	ICARDA	n.a.	n.a.
DP179	SAJUR	ICARDA	n.a.	SNIPE/SNIPE
DP180	SEBATEL_	ICARDA	n.a.	n.a.
DP181	SHABHA	ICARDA	n.a.	n.a.
DP182	TELSET_5	ICARDA	n.a.	n.a.
DP183	TENSIFT_1	ICARDA	1990	SCARCIES/GERARDO-VZ-579//YAVAROS
DP184	TERBOL97	ICARDA	n.a.	n.a.
DP185	TUNSYR_1	ICARDA	n.a.	n.a.
DP186	WADALMEZ	ICARDA	n.a.	GDOVZ-512/COCORIT-71//RUFF/FLAMINGO,MEX/3/DWL-5023
DP187	YOUNES_1	ICARDA	n.a.	n.a.
DP188	YOUSEF_1	ICARDA	n.a.	n.a.
DP189	KOFA	USA:Montana	1995	(S)Male_Sterile_Facilitated_Recurrent_Selection_Population-DICOCCUM-ALPHA-POP-85-S-1
DP190	Acalou	FRANCE	1990	VALSACCO/RANGER,USA
DP191	Agridur	FRANCE	1988	EDMORE//CIMMYT-303/CHANDUR
DP194	Ardente	FRANCE	1984	ISRAEL-DUM-303/PRELIMINARY-77//664
DP195	Arstar	FRANCE	1992	VALSELVA/71-75
DP196	Brindur	FRANCE	1987	CROSBY/623//EDMORE
DP197	Duriac	FRANCE	1991	DIABOLO/LOYAL//D-79037
DP200	Orjaune	FRANCE	1995	MIRADUR/IDYN-81-04
DP201	Primadur	FRANCE	1984	BLONDUR//2587-8-6/LEEDS
DP202	Tetradur	FRANCE	1992	EDMORE//CAPDUR/REGAL
DP203	Auroc	USA:North-Dakota	1995	D-7224/VIC
DP204	Exeldur	FRANCE	1992	VALDUR/REGAL
DP205	Nefer	FRANCE	1996	164/KEOPS
DP206	Neodur	FRANCE	1987	184.7/VALDUR//EDMORE
DP207	Astrodur	AUSTRALIA	1991	PANDUR/VALGERARDO//VALDUR
DP208	Extradur	AUSTRALIA	1992	GRANDUR/MONDUR//ASTRODUR
DP210	Grandur	AUSTRALIA	1980	ADUR/CASTELPORZIANO
DP212	Helidur	AUSTRALIA	1993	PANDUR/CPB-132/3/VALDUR//PANDUR/VALGERARDO
DP213	Semperdur	AUSTRALIA	1996	ASTRODUR/KAMILAROI
DP214	Topdur	AUSTRALIA	1995	ASTRODUR/KAMILAROI
DP215	AC-Avonlea	CANADA	1997	SC-8267-AD-2A/DT-612
DP217	AC-Morse	CANADA	1996	RL-7196/D-84328
DP218	AC-Navigator	CANADA	1999	KYLE/WESTBRED-881
DP219	AC-Pathfinder	CANADA	1999	WESTBRED-881/DT-367
DP220	Hercules	CANADA	1969	RL-3097/RL-3304//STEWART(TR.DR)/RL-3380
DP221	Kyle	CANADA	1984	WAKOOMA/DT-322(6962-92-8-5)//(6965-494-1)WAKOOMA/DT-320
DP222	Medora	CANADA	1982	WARD/MACOUN
DP223	Plenty	CANADA	1990	VIC/WASCANA//DT-354
DP224	Sceptre	CANADA	1985	D-72110/COULTER
DP226	Ben	USA:North-Dakota	1996	D-8024/MONROE
DP227	Belzer	USA:North-Dakota	1997	DT-7798/DT-367
DP228	Plaza	USA:North-Dakota	1999	PLENTY/D-8291
DP229	Lloyd	USA:North-Dakota	1983	CANDO/EDMORE
DP232	Munich	USA:North-Dakota	1995	D-8030/D-8016
DP233	Renville	USA:North-Dakota	1988	ROLETTE/VIC
DP234	Rugby	USA:North-Dakota	1973	D-6062/D-6142
DP235	Lakota	USA:North-Dakota	1960	SENTRY,USA//LD-379/LD-357
DP236	Langdon	USA:North-Dakota	1956	YUMA,TR.DR/STEWART,TR.DR//CARLETON
DP237	Waskana	USA:North-Dakota	1971	LAKOTA/PELLISSIER
DP238	Edmore	USA:North-Dakota	1978	D-6530/D-65114
DP239	Vic	USA:North-Dakota	1979	Edmore/Ward
DP240	Mindum	USA:Minnesota	1917	(S)HEDGEROW
DP241	Tacna	USA	1998	(S)Male_Sterile_Facilitated_Recurrent_Selection_Population-Durum-S-1-E.Wheat-89-S-1
DP243	Yallaroi	AUSTRALIA	1987	GUILLEMOT(SEL.3)/(SIB)KAMILAROI
DP244	Kamilaroi	AUSTRALIA	1982	DURATI(SIB)/LEEDS
DP245	Wollaroi	AUSTRALIA	1993	TAM-1-B-17/(SIB)KAMILAROI//ROKEL(SIB)/(SIB)KAMILAROI
DP246	Russello	LANDRACE	1928	Landrace selection, from ‘‘Russie’’
DP247	Saragolla	LANDRACE	n.a.	Landrace selection, from ‘‘Saragolle’’
DP248	Simeto	PSB ITALY	1988	CAPEITI-8/VALNOVA
DP249	Levante	ITALY	2002	G-80/PICENO//IONIO
DP251	1A.1D 5+	CIMMYT	n.a.	n.a.
DP252	SOOTY_9/	CIMMYT	1992	ALTAR-84/STERNA-DW-2
DP253	STOT//AL	CIMMYT	n.a.	n.a.
DP254	SOMAT_4/	CIMMYT	1993	STERNA-1/6/FLAMINGO,MEX/DOMMEL//NACHTREIHER/5/ALTAR
DP255	CHEN_1/T	CIMMYT	1983	SHEARWATER/YAVAROS-79
DP256	MALMUK_1	CIMMYT	1992	STERNA-DW-2/4/MELTEQUE//MEXICALI-75/COCORIT-71/3/YAVAROS-2
DP257	1A.1D 5+	CIMMYT	n.a.	n.a.
DP258	HESSIAN_	CIMMYT	n.a.	n.a.
DP259	AJAIA_12	CIMMYT	1987	JORI-69/CRANE//GANSO/SACABA-81/3/FLAMINGO,MEX/4/FLAMINGO,MEX/CRANE/5/FLAMINGO,MEX/DOMMEL/6/HUITLE
DP260	USDA595/	CIMMYT	n.a.	n.a.
DP261	CNDO/PRI	CIMMYT	2008	CNDO/PRIMADUR//HAI-OU-17/3/SNITAN
DP262	GEDIZ/FG	CIMMYT	n.a.	n.a.
DP263	VANRRIKSE	CIMMYT	1993	PLATA-22/3/MAGHREBI-72/D-67-2//FLAMINGO,MEX
DP264	RANCO//C	CIMMYT	n.a.	n.a.
DP265	PLATA_10	CIMMYT	1992	CHEN/ALTAR-84
DP266	EUDO//CH	CIMMYT	n.a.	n.a.
DP267	ROLA_5/3	CIMMYT	n.a.	n.a.
DP268	ARMENT//	CIMMYT	n.a.	n.a.
DP269	SOMAT_3/	CIMMYT	1993	STERNA-1/6/FLAMINGO,MEX/DOMMEL//NACHTREIHER/5/ALTAR
