# Supplementary material for: Genome Wide Association Study Uncovers the QTLome for Osmotic Adjustment and Related Drought Adaptive Traits in Durum Wheat
Source: Genes (Basel). 2022 Feb 2;13(2):293. doi: 10.3390/genes13020293 (PMC8871942; doi:10.3390/genes13020293)
Supplement: Supplementary file 1 [file genes-13-00293-s001.zip › Supplementary material final/Supplementary material GEC_24.1.2022 2/Table S3_GEC.xlsx]

## Sheet: Foglio1
Genome wide association study reveals novel QTLs for osmotic adjustment and related drought-adaptive traits in durum wheat
Condorelli G.E.1, Newcomb M.2, Groli E.L.1, Maccaferri M.1, White J.W.2, Ward R.3 and Tuberosa R.1
Affiliations: 1) Department of Agricultural and Food Sciences – DISTAL, University of Bologna, Viale Fanin 44, 40127 Bologna (Italy), 2) US Arid Land Agricultural Research Center, Cardon Ln, 21881 Maricopa (United States), 3) University of Arizona - Maricopa Agricultural Center (MAC), W Smith Enke Rd 37860, 85138 Maricopa (United States)
Table S3. Growing degree days (GDD) from 28/11/2018 to 15/6/2018 at Maricopa Agricultural Center (33.070 °N, 111.974 °W, elevation 360 m) on a Casa Grande Soil. 1 Tmax, Maximum temperature; 2 Tmin, Minimum temperature; 3 PRCP, Precipitation.
Working_date	Tmax1	Tmin2	GDD	PRCP3	Wind
2017-11-28	23	6	14.5	0	86
2017-11-29	24.2	8.9	16.55	0	78
2017-11-30	22.7	13	17.85	0	60
2017-12-01	23.9	11.8	17.85	0	78
2017-12-02	28.8	12	20.4	0	104
2017-12-03	26.7	8.4	17.55	0	121
2017-12-04	22.6	8.1	15.35	0	173
2017-12-05	15.3	6	10.65	0	78
2017-12-06	22.7	6.5	14.6	0	173
2017-12-07	18.1	1.8	9.95	0	190
2017-12-08	19.3	-0.2	9.55	0	95
2017-12-09	22.8	-1.6	10.6	0	104
2017-12-10	24.3	5.7	15	0	268
2017-12-11	25.5	6.6	16.05	0	130
2017-12-12	24.6	2.8	13.7	0	138
2017-12-13	25	2.5	13.75	0	86
2017-12-14	21.4	-0.4	10.5	0	130
2017-12-15	21.1	3.7	12.4	0	173
2017-12-16	19.4	1.2	10.3	0	86
2017-12-17	15.4	5.5	10.45	4.3	199
2017-12-18	18.5	3.6	11.05	0	78
2017-12-19	19.8	1.2	10.5	0	60
2017-12-20	20.1	1	10.55	0	78
2017-12-21	13	2.1	7.55	0	294
2017-12-22	14.4	-3.5	5.45	0	78
2017-12-23	14.9	-1.7	6.6	0	69
2017-12-24	21.5	-1.6	9.95	0	69
2017-12-25	20.4	-0.4	10	0	78
2017-12-26	19.2	-0.8	9.2	0	60
2017-12-27	23.2	1.6	12.4	0	69
2017-12-28	23.4	-0.6	11.4	0	78
2017-12-29	24.4	-0.4	12	0	104
2017-12-30	25.4	0.2	12.8	0	60
2017-12-31	18.9	0.3	9.6	0	78
2018-01-01	23.6	0.4	12	0	78
2018-01-02	23	3.6	13.3	0	69
2018-01-03	24.2	1.8	13	0	173
2018-01-04	25.5	9.6	17.55	0	86
2018-01-05	24.6	3.4	14	0	69
2018-01-06	22.4	4.8	13.6	0	78
2018-01-07	23.1	6.4	14.75	0	86
2018-01-08	22.8	7.6	15.2	0	78
2018-01-09	25.7	7.9	16.8	1.8	363
2018-01-10	17.8	8.3	13.05	5.8	147
2018-01-11	20.5	4.4	12.45	0	69
2018-01-12	21.6	3.1	12.35	0	86
2018-01-13	24.6	2.7	13.65	0	104
2018-01-14	24.3	3.4	13.85	0	78
2018-01-15	23.3	3.7	13.5	0	86
2018-01-16	20.4	4.6	12.5	0	216
2018-01-17	21.5	6.7	14.1	0	276
2018-01-18	21.5	1.7	11.6	0	69
2018-01-19	23.9	1.5	12.7	0	78
2018-01-20	16.8	7.1	11.95	0	311
2018-01-21	14.5	3.5	9	0	207
2018-01-22	15.4	-2.9	6.25	0	104
2018-01-23	20.5	-2.8	8.85	0	130
2018-01-24	22.6	-0.1	11.25	0	199
2018-01-25	24.9	0.5	12.7	0	130
2018-01-26	19.6	3.5	11.55	0	104
2018-01-27	21.3	-0.4	10.45	0	130
2018-01-28	25.7	0.7	13.2	0	164
2018-01-29	26.5	4.3	15.4	0	251
2018-01-30	26.9	4.2	15.55	0	112
2018-01-31	25.2	2.6	13.9	0	86
2018-02-01	25.2	1.1	13.15	0	86
2018-02-02	26.4	2.3	14.35	0	60
2018-02-03	26	1.7	13.85	0	104
2018-02-04	26	4.3	15.15	0	69
2018-02-05	27	3.9	15.45	0	86
2018-02-06	26.5	3.7	15.1	0	190
2018-02-07	25.3	5.1	15.2	0	121
2018-02-08	27.6	3.2	15.4	0	104
2018-02-09	27.9	2.5	15.2	0	121
2018-02-10	26.9	6.3	16.6	0	173
2018-02-11	24.2	7.8	16	0	130
2018-02-12	18.8	8.5	13.65	0	363
2018-02-13	22.7	12	17.35	0	156
2018-02-14	15.6	7.1	11.35	0.8	112
2018-02-15	17.6	10.9	14.25	4.3	69
2018-02-16	17.1	9.1	13.1	1.8	121
2018-02-17	20.6	4.9	12.75	0	69
2018-02-18	23.4	5.8	14.6	0	164
2018-02-19	20.3	7.6	13.95	0	492
2018-02-20	14.6	3.2	8.9	0	138
2018-02-21	16.4	-1.4	7.5	0	104
2018-02-22	16.8	1.5	9.15	0	147
2018-02-23	16.6	2.5	9.55	0	302
2018-02-24	15.1	0.7	7.9	0	121
2018-02-25	17.3	-2.8	7.25	0	95
2018-02-26	19.6	-3.4	8.1	0	86
2018-02-27	21.1	-0.8	10.15	1.3	285
2018-02-28	15.4	3.1	9.25	0	164
2018-03-01	20.3	0	10.15	0	104
2018-03-02	24.8	-0.3	12.25	0	95
2018-03-03	24.7	1.5	13.1	0	138
2018-03-04	19.2	7.2	13.2	0	251
2018-03-05	21.3	1.2	11.25	0	138
2018-03-06	25.5	2.5	14	0	95
2018-03-07	26.1	2.9	14.5	0	86
2018-03-08	27.5	9.3	18.4	0	130
2018-03-09	28.6	6.7	17.65	0	130
2018-03-10	24.7	13.5	19.1	0	216
2018-03-11	24.8	13.5	19.15	0	138
2018-03-12	28	9.4	18.7	0	147
2018-03-13	27.9	10.8	19.35	0	112
2018-03-14	29.7	10.5	20.1	0	216
2018-03-15	22.4	12	17.2	0	276
2018-03-16	23.6	7.5	15.55	0	190
2018-03-17	22.1	6.4	14.25	0	216
2018-03-18	19.3	7.6	13.45	0	225
2018-03-19	22.6	3.5	13.05	0	112
2018-03-20	26.2	2.5	14.35	0	104
2018-03-21	28.6	7.1	17.85	0	112
2018-03-22	31.6	10.6	21.1	0	147
2018-03-23	28.4	15.2	21.8	0	225
2018-03-24	26.7	10.7	18.7	0	285
2018-03-25	24.3	9.3	16.8	0	242
2018-03-26	23	9	16	0	233
2018-03-27	23.6	7.8	15.7	0	207
2018-03-28	25.9	5.6	15.75	0	173
2018-03-29	30	7.3	18.65	0	138
2018-03-30	31.2	11.6	21.4	0	190
2018-03-31	32.5	10.4	21.45	0	112
2018-04-01	33.9	16.4	25.15	0	207
2018-04-02	32	10.2	21.1	0	276
2018-04-03	30.6	10.5	20.55	0	121
2018-04-04	31.6	13.1	22.35	0	147
2018-04-05	33	12.1	22.55	0	156
2018-04-06	32.8	16.8	24.8	0	276
2018-04-07	34.7	18.8	26.75	0	251
2018-04-08	33	16	24.5	0	268
2018-04-09	33.9	11.8	22.85	0	104
2018-04-10	36.3	11.1	23.7	0	104
2018-04-11	35.5	14.7	25.1	0	207
2018-04-12	30.5	16.4	23.45	0	423
2018-04-13	24.1	9.8	16.95	0	389
2018-04-14	27.1	6.1	16.6	0	190
2018-04-15	31.6	5.8	18.7	0	121
2018-04-16	30.7	15.3	23	0	233
2018-04-17	23.3	11.6	17.45	0	276
2018-04-18	28.8	5.4	17.1	0	130
2018-04-19	29.6	11.7	20.65	0	346
2018-04-20	25.2	11.2	18.2	0	276
2018-04-21	30.9	7.9	19.4	0	112
2018-04-22	34	11.6	22.8	0	121
2018-04-23	35	16.1	25.55	0	164
2018-04-24	36	16.6	26.3	0	138
2018-04-25	36.6	17.1	26.85	0	138
2018-04-26	34.5	18.2	26.35	0	207
2018-04-27	36.4	17.6	27	0	173
2018-04-28	35.9	19.1	27.5	0	225
2018-04-29	33.8	15.6	24.7	0	268
2018-04-30	30	13.1	21.55	0	259
2018-05-01	24.2	13.9	19.05	0	259
2018-05-02	23	12.4	17.7	0	216
2018-05-03	27.8	9.1	18.45	0	112
2018-05-04	33.7	11.1	22.4	0	104
2018-05-05	38.3	12.3	25.3	0	138
2018-05-06	40.2	16.4	28.3	0	138
2018-05-07	39.5	21.8	30.65	0	173
2018-05-08	39.8	17.7	28.75	0	181
2018-05-09	40.2	19.7	29.95	0	190
2018-05-10	40.8	18.9	29.85	0	251
2018-05-11	37.7	21.6	29.65	0	372
2018-05-12	32.5	19.6	26.05	0	389
2018-05-13	32.1	15	23.55	0	207
2018-05-14	34.5	13.7	24.1	0	190
2018-05-15	35.1	17	26.05	0	164
2018-05-16	36.7	16.6	26.65	0	147
2018-05-17	36.1	16.4	26.25	0	242
2018-05-18	34	15.2	24.6	0	190
2018-05-19	35.1	16.6	25.85	0	181
2018-05-20	36	17.9	26.95	0	268
2018-05-21	35.3	17.4	26.35	0	320
2018-05-22	33.2	16.9	25.05	0	276
2018-05-23	34.6	14.9	24.75	0	199
2018-05-24	37.1	16.9	27	0	207
2018-05-25	38	18	28	0	242
2018-05-26	33.4	18.6	26	0	268
2018-05-27	33.6	15.1	24.35	0	147
2018-05-28	36.2	17.4	26.8	0	164
2018-05-29	38.8	19.4	29.1	0	190
2018-05-30	39.1	21.3	30.2	0	225
2018-05-31	38.3	17	27.65	0	181
2018-06-01	37.1	19.1	28.1	0	164
2018-06-02	39.5	19.9	29.7	0	147
2018-06-03	41.4	18.3	29.85	0	121
2018-06-04	42.1	21	31.55	0	199
2018-06-05	41.2	18.6	29.9	0	164
2018-06-06	39.6	17.9	28.75	0	130
2018-06-07	40.1	20.1	30.1	0	181
2018-06-08	41.7	16.2	28.95	0	164
2018-06-09	42.9	21.6	32.25	0	207
2018-06-10	39.9	19.2	29.55	0	199
2018-06-11	40.9	21.1	31	0	164
2018-06-12	42.6	19.5	31.05	0	173
2018-06-13	43.4	23.5	33.45	0	138
2018-06-14	42.1	26.6	34.35	0	251
2018-06-15	34.9	24.6	29.75	0	276
