# Supplementary material for: Genome Wide Association Study Uncovers the QTLome for Osmotic Adjustment and Related Drought Adaptive Traits in Durum Wheat
Source: Genes (Basel). 2022 Feb 2;13(2):293. doi: 10.3390/genes13020293 (PMC8871942; doi:10.3390/genes13020293)
Supplement: Supplementary file 1 [file genes-13-00293-s001.zip › Supplementary material final/Supplementary material GEC_24.1.2022 2/Table S5.xlsx]

## Sheet: DR_QTL_cluster_1#_1B
QTL-1B	IWB461	HaplotypeBlocks									Triticum turgidum - Svevo					Triticum aestivum - Chinese Spring V1					Arabidopsis thaliana ortholog
Marker	Chr	Pos_consensus	Order	Block	Block_start_order	Block_end_order	Block_start_marker	Block_end_marker	Block_start_pos	Block_end_pos	chr	start	end	Gene stable ID	Gene description	Gene stable ID	chr	start	end	Gene description	Gene_id	Araport_description
IWB8913	2	383912814	802	SNP_87_2	802	802	IWB8913	IWB8913	383912814	383912814	1B	383907332	383913820	TRITD1Bv1G126180	p-loop containing nucleoside triphosphate hydrolases superfamily protein	TraesCS1B02G215300	1B	390707398	390714276	p-loop containing nucleoside triphosphate hydrolases superfamily protein
											1B	384079050	384081813	TRITD1Bv1G126280	Protoheme IX farnesyltransferase	TraesCS1B02G215400	1B	390879137	390882448	Protoheme IX farnesyltransferase
											1B	384267618	384269033	TRITD1Bv1G126350	Myb transcription factor	TraesCS1B02G215500	1B	391067106	391068521	Myb transcription factor
																TraesCS1B02G215600	1B	391069303	391071819	Pmr5/Cas1p GDSL/SGNH-like acyl-esterase family protein
											1B	384275063	384275374	TRITD1Bv1G126380	Histone H4
											1B	384538967	384541399	TRITD1Bv1G126430	Protein PLASTID MOVEMENT IMPAIRED 1	TraesCS1B02G215700	1B	391267945	391271047	Protein PLASTID MOVEMENT IMPAIRED 1
											1B	384811472	384814954	TRITD1Bv1G126600	Tonoplast monosaccharide transporter 2	TraesCS1B02G215800	1B	391571987	391576408	Tonoplast monosaccharide transporter 2	AT3G51490	tonoplast monosaccharide transporter3
																TraesCS1B02G215900	1B	391582473	391583489	Zinc knuckle family protein, expressed
											1B	385209813	385210031	TRITD1Bv1G126750	RING/U-box superfamily protein	TraesCS1B02G216000	1B	391961114	391961860	Ring finger protein	AT2G17450	RING-H2 finger A3A
											1B	385213272	385215350	TRITD1Bv1G126770	Pentatricopeptide repeat-containing protein, putative	TraesCS1B02G216100	1B	391964674	391967064	Pentatricopeptide repeat-containing protein, putative	AT3G25060	Tetratricopeptide repeat (TPR)-like superfamily protein
																TraesCS1B02G216200	1B	392106636	392107001	Cysteine--tRNA ligase
											1B	385330185	385334177	TRITD1Bv1G126800	MLO-like protein	TraesCS1B02G216300	1B	392107116	392111653	MLO-like protein	AT5G65970	Seven transmembrane MLO family protein
											1B	385380250	385382521	TRITD1Bv1G126850	Carboxypeptidase	TraesCS1B02G216400	1B	392150618	392151960	Carboxypeptidase
											1B	385646523	385649360	TRITD1Bv1G126900	Protein phosphatase 2C containing protein, expressed	TraesCS1B02G216500	1B	392433856	392437816	Protein phosphatase 2C containing protein, expressed	AT3G51470	Protein phosphatase 2C family protein
											1B	385669718	385672829	TRITD1Bv1G126910	MYB transcription factor-like	TraesCS1B02G216600	1B	392457649	392460890	MYB transcription factor-like	AT1G14600	Homeodomain-like superfamily protein
											1B	385739705	385741994	TRITD1Bv1G126920	Carboxypeptidase	TraesCS1B02G216700	1B	392527755	392530161	Carboxypeptidase
											1B	385985437	385985682	TRITD1Bv1G126990	Metallothionein	TraesCS1B02G216800	1B	392758257	392758502	Metallothionein
																TraesCS1B02G216900	1B	392833112	392833774	L-cysteine:1D-myo-inositol 2-amino-2-deoxy-alpha-D-glucopyranoside ligase
											1B	386067518	386068934	TRITD1Bv1G127050	Ubiquitin, putative						AT1G31340	related to ubiquitin 1
IWB46483	2	386311993	803	SNP_88_2	803	803	IWB46483	IWB46483	386311993	386311993	1B	386311654	386315987	TRITD1Bv1G127150	Ubiquitin-like protein	TraesCS1B02G217000	1B	393075541	393080308	Ubiquitin-like protein	AT2G17200	ubiquitin family protein
											1B	386764336	386767019	TRITD1Bv1G127300	Pentatricopeptide repeat-containing protein	TraesCS1B02G217100	1B	393508757	393512055	Pentatricopeptide repeat-containing protein	AT3G02330	Pentatricopeptide repeat (PPR) superfamily protein
											1B	386796008	386796910	TRITD1Bv1G127340	Expansin-like protein	TraesCS1B02G217200	1B	393541125	393542679	Expansin-like protein	AT4G38400	expansin-like A2
																TraesCS1B02G217300	1B	394116069	394117466	DUF241 domain protein (DUF241)
											1B	387607867	387608871	TRITD1Bv1G127450
											1B	387608999	387609283	TRITD1Bv1G127460
IWB461	2	387644641	804	SNP_89_2	804	804	IWB461	IWB461	387644641	387644641	1B	387639657	387645255	TRITD1Bv1G127470	Protein kinase family protein, putative, expressed	TraesCS1B02G217500	1B	394405839	394411967	Protein kinase family protein, putative, expressed
											1B	387741781	387742161	TRITD1Bv1G127490	Endochitinase (Chitinase)						AT3G12500	basic chitinase
											1B	387869740	387870120	TRITD1Bv1G127530	Endochitinase (Chitinase)						AT3G12500	basic chitinase
											1B	388084420	388085352	TRITD1Bv1G127570	Adipocyte plasma membrane-associated protein	TraesCS1B02G217600	1B	394852348	394854665	Adipocyte plasma membrane-associated protein	AT3G51430	Calcium-dependent phosphotriesterase superfamily protein
											1B	388123409	388124287	TRITD1Bv1G127600	Glutathione S-transferase	TraesCS1B02G217700	1B	394892482	394893702	Glutathione S-transferase
											1B	388476735	388479434	TRITD1Bv1G127670	Transducin/WD-like repeat-protein	TraesCS1B02G217800	1B	395243277	395246339	DDB1-and CUL4-associated factor	AT4G35140	Transducin/WD40 repeat-like superfamily protein
											1B	388480618	388483290	TRITD1Bv1G127690	Hippocampus abundant transcript 1 protein - MEE15	TraesCS1B02G217900	1B	395246890	395249956	Hippocampus abundant transcript 1 protein - MEE15	AT2G16980	Major facilitator superfamily protein
											1B	388486331	388488788	TRITD1Bv1G127710	F-box family protein	TraesCS1B02G218000	1B	395253095	395254911	F-box family protein
											1B	388504889	388538944	TRITD1Bv1G127720	F-box domain containing protein	TraesCS1B02G218100	1B	395258203	395260226	F-box family protein
																TraesCS1B02G218200	1B	395276328	395310723	F-box domain containing protein
											1B	388981872	388983114	TRITD1Bv1G127810	Methyltransferase	TraesCS1B02G218300	1B	395752184	395753944	Methyltransferase	AT1G20330	sterol methyltransferase 2
																TraesCS1B02G218400	1B	395943587	395943928	Coordinator of PRMT5 and differentiation stimulator
																TraesCS1B02G218500	1B	395961436	395963280	4-deoxy-L-threo-5-hexosulose-uronate ketol-isomerase
											1B	389204067	389205287	TRITD1Bv1G127890	F-box family protein	TraesCS1B02G218600	1B	395967498	395968718	F-box family protein
											1B	389359742	389361482	TRITD1Bv1G127960	RING/U-box superfamily protein	TraesCS1B02G218700	1B	396116888	396118916	RING/U-box superfamily protein
											1B	389388827	389402187	TRITD1Bv1G127970	T-complex protein 1 subunit alpha	TraesCS1B02G218800	1B	396146147	396159507	T-complex protein 1 subunit alpha
											1B	389598414	389601772	TRITD1Bv1G128020	Protein phosphatase 2C	TraesCS1B02G218900	1B	396356555	396360936	Protein phosphatase 2C	AT4G38520	Protein phosphatase 2C family protein
											1B	389602576	389605121	TRITD1Bv1G128030	Magnesium transporter MRS2-like protein G	TraesCS1B02G219000	1B	396361166	396363984	Magnesium transporter MRS2-like protein	AT3G58970	magnesium transporter 6
											1B	389772272	389773950	TRITD1Bv1G128090	TSA: Wollemia nobilis Ref_Wollemi_Transcript_5463_1093 transcribed RNA sequence G	TraesCS1B02G219100	1B	396531051	396533311	TSA: Wollemia nobilis Ref_Wollemi_Transcript_5463_1093 transcribed RNA sequence
											1B	389832219	389834475	TRITD1Bv1G128110	Methylsterol monooxygenase 1-2	TraesCS1B02G219200	1B	396590588	396593515	Methylsterol monooxygenase 1-2	AT4G12110	sterol-4alpha-methyl oxidase 1-1
											1B	389835393	389837330	TRITD1Bv1G128130							AT1G75560	zinc knuckle (CCHC-type) family protein
IWB24786	2	389837087	805	BLOCK 137_2	805	807	IWB24786	IWB43961	389837087	390660327	1B	389838350	389838847	TRITD1Bv1G128140	Replication protein A 70 kDa DNA-binding subunit	TraesCS1B02G219400	1B	396596949	396597446	Replication A 70 kDa DNA-binding subunit	AT2G28105	replication factor-A carboxy-terminal domain protein
IWB52662	2	390660035	806	BLOCK 137_2	805	807	IWB24786	IWB43961	389837087	390660327	1B	389839329	389846366	TRITD1Bv1G128150	E3 ubiquitin-protein ligase RFWD3	TraesCS1B02G219500	1B	396597678	396605441	RING/U-box superfamily protein	AT5G03450	Transducin/WD40 repeat-like superfamily protein
											1B	389847038	389848901	TRITD1Bv1G128160	Dual specificity phosphatase Cdc25	TraesCS1B02G219600	1B	396606095	396607976	tRNA-2-methylthio-N(6)-dimethylallyladenosine synthase	AT5G03455	Rhodanese/Cell cycle control phosphatase superfamily protein
											1B	390058954	390061239	TRITD1Bv1G128220	RING/FYVE/PHD zinc finger superfamily protein	TraesCS1B02G219700	1B	396817609	396820173	RING/FYVE/PHD zinc finger superfamily protein	AT1G02610	RING/FYVE/PHD zinc finger superfamily protein
											1B	390202713	390203501	TRITD1Bv1G128230	Cytochrome c-type biogenesis protein CcmE	TraesCS1B02G219800	1B	396970687	396971845	Cytochrome c-type biogenesis protein CcmE	AT3G51790	transmembrane protein G1P-related 1
											1B	390283833	390285727	TRITD1Bv1G128240	U2 small nuclear ribonucleoprotein auxiliary factor-like protein G	TraesCS1B02G219900	1B	397051934	397054249	U2 small nuclear ribonucleoprotein auxiliary factor-like protein
											1B	390287106	390288868	TRITD1Bv1G128260	glycosyltransferase family exostosin protein	TraesCS1B02G220000	1B	397054369	397057249	glycosyltransferase family exostosin protein	AT2G28110	Exostosin family protein
																TraesCS1B02G220100	1B	397057620	397058246	Pollen ole e 1 allergen and extensin family protein	AT3G09925	Pollen Ole e 1 allergen and extensin family protein
IWB43961	2	390660327	807	BLOCK 137_2	805	807	IWB24786	IWB43961	389837087	390660327	1B	390655141	390667951	TRITD1Bv1G128350	Glycosyl transferase, family 1 G	TraesCS1B02G220200	1B	397425039	397438305	Glycosyl transferase, family 1	AT5G04480	UDP-Glycosyltransferase superfamily protein

## Sheet: DR_QTL_cluster_2#_2B
QTL-2B	WPT-0049=IWB758=IWB27000	HaplotypeBlocks									Triticum turgidum - Svevo					Triticum aestivum - Chinese Spring V1					Arabidopsis thaliana ortholog
Marker	Chr	Pos_consensus	Order	Block	Block_start_order	Block_end_order	Block_start_marker	Block_end_marker	Block_start_pos	Block_end_pos	chr	start	end	Gene stable ID	Gene description	Gene stable ID	chr	start	end	Gene description	Gene_id	Araport_description
IWB7606	4	780906254	2535	BLOCK 460_4	2535	2536	IWB7606	IWB7605	780906254	780906526	2B	780893964	780931389	TRITD2Bv1G262460	Peroxidase	TraesCS2B02G614100	2B	793140608	793142198	Peroxidase
																TraesCS2B02G614200	2B	793164098	793165621	E3 ubiquitin-protein ligase SINA-like 10
IWB7605	4	780906526	2536	BLOCK 460_4	2535	2536	IWB7606	IWB7605	780906254	780906526	2B	780927883	780928342	TRITD2Bv1G262510	DNA topoisomerase	TraesCS2B02G614300	2B	793166315	793166774	DNA topoisomerase
																TraesCS2B02G614400	2B	793168271	793169875	Peroxidase
											2B	780938056	780939382	TRITD2Bv1G262520	Peroxidase	TraesCS2B02G614500	2B	793175952	793177813	Peroxidase
											2B	780956381	780957574	TRITD2Bv1G262540	F-box domain containing protein, expressed TE?
																TraesCS2B02G614600	2B	793229921	793230211	Succinate dehydrogenase subunit 3
											2B	781053286	781053702	TRITD2Bv1G262600	F-box domain containing protein, expressed TE?	TraesCS2B02G614700	2B	793279177	793279593	F-box domain containing protein, expressed
											2B	781088808	781096585	TRITD2Bv1G262630	Peroxidase	TraesCS2B02G614800	2B	793314028	793321805	Peroxidase
											2B	781104169	781105172	TRITD2Bv1G262650	Peroxidase	TraesCS2B02G614900	2B	793329058	793330754	Peroxidase
											2B	781111511	781113016	TRITD2Bv1G262660	Peroxidase	TraesCS2B02G615000	2B	793336202	793338116	Peroxidase
											2B	781122932	781124110	TRITD2Bv1G262680	Peroxidase	TraesCS2B02G615100	2B	793348797	793350472	Peroxidase
											2B	781125704	781126858	TRITD2Bv1G262690	Protein NRT1/ PTR FAMILY 5.5	TraesCS2B02G615200	2B	793353001	793368025	Protein NRT1/ PTR FAMILY 5.5	AT3G54450	Major facilitator superfamily protein
											2B	781171416	781176399	TRITD2Bv1G262700	Protein NRT1/ PTR FAMILY 5.5	TraesCS2B02G615300	2B	793375123	793380389	Protein NRT1/ PTR FAMILY 5.5	AT3G54450	Major facilitator superfamily protein
											2B	781204576	781207306	TRITD2Bv1G262750	Protein NRT1/ PTR FAMILY 5.5						AT3G54450	Major facilitator superfamily protein
											2B	781208427	781217227	TRITD2Bv1G262760	Protein NRT1/ PTR FAMILY 5.5	TraesCS2B02G615400	2B	793406864	793413063	Protein NRT1/ PTR FAMILY 5.5	AT3G54450	Major facilitator superfamily protein
											2B	781256581	781261194	TRITD2Bv1G262800	Protein NRT1/ PTR FAMILY 5.5	TraesCS2B02G615500	2B	793413274	793427215	Protein NRT1/ PTR FAMILY 5.5	AT3G54450	Major facilitator superfamily protein
											2B	781283787	781284260	TRITD2Bv1G262810	Protein nrt1 ptr family 5.10						AT3G54450	Major facilitator superfamily protein
											2B	781286854	781287321	TRITD2Bv1G262820	Protein NRT1/ PTR FAMILY 5.5						AT3G54450	Major facilitator superfamily protein
											2B	781293671	781294696	TRITD2Bv1G262830	Peroxidase	TraesCS2B02G615600	2B	793446052	793447077	Peroxidase
											2B	781302700	781303725	TRITD2Bv1G262840	Peroxidase	TraesCS2B02G615700	2B	793456345	793457370	Peroxidase
											2B	781312697	781313737	TRITD2Bv1G262850	Peroxidase	TraesCS2B02G615800	2B	793504880	793506292	Peroxidase
											2B	781323807	781324835	TRITD2Bv1G262890	Peroxidase	TraesCS2B02G615900	2B	793516872	793518342	Peroxidase
											2B	781331705	781334787	TRITD2Bv1G262900	Kinase, putative	TraesCS2B02G616000	2B	793525328	793529071	Kinase, putative
											2B	781336719	781338920	TRITD2Bv1G262920	Kinase, putative	TraesCS2B02G616100	2B	793529897	793532098	Kinase, putative
											2B	781346435	781392686	TRITD2Bv1G262930	Kinase, putative
											2B	781398389	781404242	TRITD2Bv1G262940	Kinase, putative
											2B	781411595	781414089	TRITD2Bv1G262950	PI-PLC X domain-containing protein						AT4G36945	PLC-like phosphodiesterases superfamily protein
											2B	781435980	781440709	TRITD2Bv1G262960	Kinase family protein						AT1G49730	Protein kinase superfamily protein
											Un	196145106	196149039	TRITD0Uv1G074000		TraesCS2B02G616200	2B	793577867	793581591	Histone-lysine N-methyltransferase	AT1G04050	histone-lysine N-methyltransferase SUVR2-like protein
											Un	206366894	206371585	TRITD0Uv1G076950		TraesCS2B02G616300	2B	793582054	793585867	Dolichyl-diphosphooligosaccharide--protein glycosyltransferase subunit 1	AT2G01720	Ribophorin I
											Un	206422888	206424165	TRITD0Uv1G076970		TraesCS2B02G616400	2B	793645852	793647274	Core-2/I-branching beta-1,6-N-acetylglucosaminyltransferase family protein	AT1G10280	Core-2/I-branching beta-1%2C6-N-acetylglucosaminyltransferase family protein
											Un	196220679	196221329	TRITD0Uv1G074050		TraesCS2B02G616500	2B	793655699	793656352	Germin-like protein	AT5G20630	germin 3
																TraesCS2B02G616600	2B	793700845	793707904	Cytochrome P450 family protein, expressed	AT3G44970	Cytochrome P450 superfamily protein
											Un	196242641	196243912	TRITD0Uv1G074070		TraesCS2B02G616700	2B	793785514	793787063	Peroxidase	AT4G33420	Peroxidase superfamily protein
																TraesCS2B02G616800	2B	793791241	793791682	Cytochrome c
											Un	196266380	196268355	TRITD0Uv1G074100		TraesCS2B02G616900	2B	793796037	793799690	NAC domain protein,	AT5G64060	NAC domain containing protein 103
											Un	342814152	342815399	TRITD0Uv1G112630		TraesCS2B02G617000	2B	793801688	793804381	Ras family protein	AT1G43890	RAB GTPASE HOMOLOG B18
																TraesCS2B02G617100	2B	793881834	793884386	Purine permease-like protein	AT1G28230	purine permease 1
											2B	790121695	790123200	TRITD2Bv1G266450	Tyrosine decarboxylase	TraesCS2B02G617200	2B	793894126	793895922	Tyrosine decarboxylase
																TraesCS2B02G617300	2B	793905720	793907373	O-methyltransferase	AT5G54160	O-methyltransferase 1
											2B	720383808	720390836	TRITD2Bv1G237970	Kinase, putative	TraesCS2B02G617400	2B	793971622	793975519	Kinase, putative
																TraesCS2B02G617500	2B	794045721	794048925	Signal peptidase I, putative
											Un	339641179	339644148	TRITD0Uv1G111620		TraesCS2B02G617600	2B	794049061	794052377	magnesium transporter, putative (DUF803)
																TraesCS2B02G617700	2B	794073175	794082566	MYB-related transcription factor	AT5G61620	myb-like transcription factor family protein
																TraesCS2B02G617800	2B	794110573	794110947	Disease resistance protein RPM1	AT4G19050	NB-ARC domain-containing disease resistance protein
											2B	789382868	789384118	TRITD2Bv1G266240	receptor kinase 1	TraesCS2B02G618000	2B	794410275	794411550	receptor kinase 1
																TraesCS2B02G618100	2B	794424747	794429463	NBS-LRR disease resistance protein
																TraesCS2B02G618200	2B	794454724	794458006	Calmodulin-binding protein, putative, expressed	AT5G26920	Cam-binding protein 60-like G
																TraesCS2B02G618300	2B	794483250	794488425	Disease resistance protein (NBS-LRR class) family
											Un	40299051	40301239	TRITD0Uv1G016750		TraesCS2B02G618400	2B	794493930	794496720	GATA transcription factor, putative	AT4G17570	GATA transcription factor 26
											Un	40305287	40308292	TRITD0Uv1G016760		TraesCS2B02G618500	2B	794500736	794504405	GATA transcription factor, putative	AT4G17570	GATA transcription factor 26
																TraesCS2B02G618600	2B	794523675	794525134	GATA transcription factor, putative
																TraesCS2B02G618700	2B	794560663	794565529	Disease resistance protein (NBS-LRR class) family
																TraesCS2B02G618800	2B	794592458	794595949	CC-NBS-LRR disease resistance protein
																TraesCS2B02G618900	2B	794611035	794611718	transmembrane protein, putative (DUF594)
											2B	789648516	789650471	TRITD2Bv1G266300	transmembrane protein, putative (DUF594)	TraesCS2B02G619000	2B	794621249	794623923	transmembrane protein, putative (DUF594)
																TraesCS2B02G619100	2B	794628570	794630549	NBS-LRR-like resistance protein
											2B	789452562	790323503	TRITD2Bv1G266280	NBS-LRR disease resistance protein	TraesCS2B02G619200	2B	794668120	794673406	Disease resistance protein (NBS-LRR class) family
																TraesCS2B02G619300	2B	794688369	794698349	NBS-LRR disease resistance protein-like protein	AT4G26090	NB-ARC domain-containing disease resistance protein
											2B	789775014	789776595	TRITD2Bv1G266340	transmembrane protein, putative (DUF247)	TraesCS2B02G619400	2B	794785404	794787465	transmembrane protein, putative (DUF247)
																TraesCS2B02G619500	2B	794795102	794803040	NBS-LRR disease resistance protein homologue
											Un	40777669	40779183	TRITD0Uv1G017050		TraesCS2B02G619700	2B	794815890	794817737	60 kDa chaperonin
																TraesCS2B02G619800	2B	794832625	794832922	NADH-quinone oxidoreductase subunit K	ATCG01070	NADH-ubiquinone/plastoquinone oxidoreductase chain 4L
																TraesCS2B02G619900	2B	794886058	794888478	RING/FYVE/PHD zinc finger superfamily protein	AT5G63780	RING/FYVE/PHD zinc finger superfamily protein
											Un	40800485	40803150	TRITD0Uv1G017090		TraesCS2B02G620000	2B	794889892	794893642	RING/FYVE/PHD zinc finger superfamily protein	AT5G63780	RING/FYVE/PHD zinc finger superfamily protein
																TraesCS2B02G620100	2B	794893996	794894972	5-hydroxytryptamine receptor 1F	AT1G21722	transmembrane protein
																TraesCS2B02G620200	2B	794895342	794896111	Cleavage and polyadenylation specificity factor (CPSF) A subunit protein
											Un	40982490	40987572	TRITD0Uv1G017250		TraesCS2B02G620300	2B	794898329	794900509	Integration host factor subunit beta
																TraesCS2B02G620500	2B	794963403	794988705	rRNA N-glycosidase
											Un	40915300	40917880	TRITD0Uv1G017170		TraesCS2B02G620600	2B	795045707	795048513	BTB/POZ domain-containing protein TNFAIP1 isoform 1	AT4G33480	BTB/POZ domain protein TNFAIP protein
											Un	42752897	42755077	TRITD0Uv1G018170		TraesCS2B02G620700	2B	795048576	795056992	Tubulin-folding cofactor B	AT3G10220	tubulin folding cofactor B
											Un	42751357	42751656	TRITD0Uv1G018160		TraesCS2B02G620800	2B	795051287	795054988	Receptor kinase
											Un	40943754	40945736	TRITD0Uv1G017210		TraesCS2B02G620900	2B	795062559	795065238	EamA-like transporter family protein	AT1G21870	golgi nucleotide sugar transporter 5
											Un	40946424	40953633	TRITD0Uv1G017220		TraesCS2B02G621000	2B	795065294	795072037	1-phosphatidylinositol-3-phosphate 5-kinase	AT3G20050	T-complex protein 1 alpha subunit
																TraesCS2B02G621100	2B	795240639	795267859	CsAtPR5
											2B	786113509	786121935	TRITD2Bv1G265000	CsAtPR5 G	TraesCS2B02G621200	2B	795305566	795309378	Ribosomal protein L30/L7 family protein
											Un	246567857	246572053	TRITD0Uv1G085980		TraesCS2B02G621300	2B	795424532	795426883	CsAtPR5
																TraesCS2B02G621500	2B	795856416	795859657	Lesion inducing family protein
																TraesCS2B02G621600	2B	795978311	795980104	C2 calcium/lipid-binding and GRAM domain protein	AT1G22610	C2 calcium/lipid-binding plant phosphoribosyltransferase family protein
																TraesCS2B02G621700	2B	795980179	795982499	Cellular nucleic acid-binding protein
											Un	308450280	308452327	TRITD0Uv1G101160		TraesCS2B02G621800	2B	795982051	795988821	receptor kinase 1
																TraesCS2B02G621900	2B	796022148	796024080	receptor kinase 1
																TraesCS2B02G622000	2B	796107738	796108494	Ethylene-responsive transcription factor
											Un	42357163	42358344	TRITD0Uv1G017940		TraesCS2B02G622100	2B	796165084	796165819	F-box family protein
											2B	786387150	786387437	TRITD2Bv1G265140	Chitinase	TraesCS2B02G622200	2B	796341269	796342261	Chitinase	AT3G12500	basic chitinase
											2B	786388074	786397439	TRITD2Bv1G265150	DNA-directed RNA polymerase subunit	TraesCS2B02G622300	2B	796343380	796352691	DNA-directed RNA polymerase subunit	AT4G35800	RNA polymerase II large subunit
																TraesCS2B02G622400	2B	796431646	796439123	Chitinase
											2B	788085516	788088638	TRITD2Bv1G265720	C2 calcium/lipid-binding and GRAM domain protein	TraesCS2B02G622500	2B	796597519	796600632	C2 calcium/lipid-binding and GRAM domain protein	AT1G22610	C2 calcium/lipid-binding plant phosphoribosyltransferase family protein
											2B	788318691	788326853	TRITD2Bv1G265780	RING/FYVE/PHD zinc finger protein	TraesCS2B02G622700	2B	796800188	796808905	RING/FYVE/PHD zinc finger protein	AT3G14980	Acyl-CoA N-acyltransferase with RING/FYVE/PHD-type zinc finger protein
																TraesCS2B02G622900	2B	796836979	796838586	transmembrane protein, putative (DUF594)
																TraesCS2B02G623000	2B	796953251	796953838	Ankyrin repeat-containing protein
											2B	788433338	788433865	TRITD2Bv1G265850		TraesCS2B02G623300	2B	797110163	797111008	ATP synthase subunit alpha
											2B	788441222	788441656	TRITD2Bv1G265860	30S ribosomal protein S17	TraesCS2B02G623400	2B	797126543	797126983	30S ribosomal protein S17	AT1G79850	ribosomal protein S17
											2B	788549105	788558135	TRITD2Bv1G265950	F-box protein, putative (DUF295)	TraesCS2B02G623500	2B	797198132	797199718	F-box protein, putative (DUF295)
																TraesCS2B02G623600	2B	797209401	797210138	F-box family protein
																TraesCS2B02G623700	2B	797230139	797233786	Protein kinase
																TraesCS2B02G623900	2B	797259975	797262260	Protein kinase
											2B	788999529	789001028	TRITD2Bv1G266050	transmembrane protein, putative (DUF247)	TraesCS2B02G624000	2B	797277305	797278783	transmembrane protein, putative (DUF247)
											2B	787499978	787510320	TRITD2Bv1G265420	Transportin-1	TraesCS2B02G624100	2B	797325839	797337360	Importin beta 1	AT2G16960	ARM repeat superfamily protein
											2B	787577392	787579460	TRITD2Bv1G265440	Glutamyl-tRNA(Gln) amidotransferase subunit A	TraesCS2B02G624200	2B	797464155	797466347	Glutamyl-tRNA(Gln) amidotransferase subunit A	AT1G08980	amidase 1
											Un	39934981	39936222	TRITD0Uv1G016550		TraesCS2B02G624300	2B	797513034	797514713	Cystic fibrosis transmembrane conductance regulator
											Un	39903329	39903883	TRITD0Uv1G016490		TraesCS2B02G624400	2B	797537679	797539303	Glycosyltransferase	AT3G16520	UDP-glucosyl transferase 88A1
																TraesCS2B02G624500	2B	797552807	797553583	Transmembrane protein 45B	AT1G32127	plant viral-response family protein
																TraesCS2B02G624600	2B	797622741	797628118	Oligopeptide transporter, putative	AT5G64410	oligopeptide transporter 4
											Un	39974021	39975376	TRITD0Uv1G016590		TraesCS2B02G624700	2B	797748329	797749476	Dirigent protein
											Un	54074357	54078861	TRITD0Uv1G023830		TraesCS2B02G624800	2B	797932117	797933757	Tetraacyldisaccharide 4'-kinase
											2B	787792775	787794914	TRITD2Bv1G265630	disease resistance protein (TIR-NBS-LRR class)	TraesCS2B02G624900	2B	797954465	797957616	disease resistance protein (TIR-NBS-LRR class)
																TraesCS2B02G625000	2B	797992395	797995547	Dirigent protein
											Un	42630583	42634204	TRITD0Uv1G018110		TraesCS2B02G625200	2B	798128178	798132084	Receptor-kinase, putative
											2B	785027695	785030446	TRITD2Bv1G264510	Receptor homology region, transmembrane domain-and RING domain-containing protein 1	TraesCS2B02G625300	2B	798134799	798139436	E3 ubiquitin-protein ligase	AT1G71980	Protease-associated (PA) RING/U-box zinc finger family protein
											2B	784494982	784497481	TRITD2Bv1G264280	Disease resistance protein (NBS-LRR class) family	TraesCS2B02G625400	2B	798154314	798159595	NBS-LRR-like resistance protein	AT2G30105	LRR/ubiquitin-like domain protein
											2B	787696298	787703505	TRITD2Bv1G265560	NBS-LRR-like resistance protein	TraesCS2B02G625500	2B	798190465	798195588	NBS-LRR-like resistance protein	AT2G30105	LRR/ubiquitin-like domain protein
																TraesCS2B02G625600	2B	798282207	798283930	rRNA N-glycosidase
																TraesCS2B02G625700	2B	798294672	798295373	Werner Syndrome-like exonuclease
											2B	784644246	784648561	TRITD2Bv1G264400	Disease resistance protein (NBS-LRR class) family	TraesCS2B02G625800	2B	798357405	798385059	NBS-LRR disease resistance protein, putative
																TraesCS2B02G625900	2B	798390412	798393269	NBS-LRR resistance-like protein
											2B	784798197	784801460	TRITD2Bv1G264410	Protein NRT1/ PTR FAMILY 5.5	TraesCS2B02G626000	2B	798578291	798583449	Protein NRT1/ PTR FAMILY 5.5	AT3G54450	Major facilitator superfamily protein
																TraesCS2B02G626100	2B	798590036	798591841	Protein NRT1/ PTR FAMILY 5.5	AT3G54450	Major facilitator superfamily protein
											Un	395742611	395743250	TRITD0Uv1G128800		TraesCS2B02G626200	2B	798601946	798602585	S-locus lectin protein kinase family protein
																TraesCS2B02G626300	2B	798612482	798615841	Cellulose synthase-like protein
											2B	784528382	784530872	TRITD2Bv1G264320	1-deoxy-D-xylulose 5-phosphate synthase	TraesCS2B02G626400	2B	798629197	798632259	1-deoxy-D-xylulose 5-phosphate synthase
											2B	784512899	784516065	TRITD2Bv1G264310	Cellulose synthase-like protein	TraesCS2B02G626500	2B	798722635	798725798	Cellulose synthase-like protein
											2B	784511965	784512642	TRITD2Bv1G264300	Protein NRT1/ PTR FAMILY 5.5	TraesCS2B02G626600	2B	798730087	798733009	Protein NRT1/ PTR FAMILY 5.5	AT3G54450	Major facilitator superfamily protein
																TraesCS2B02G626700	2B	798742785	798746188	Protein NRT1/ PTR FAMILY 5.5	AT3G54450	Major facilitator superfamily protein
																TraesCS2B02G626900	2B	798822185	798826775
																TraesCS2B02G627000	2B	798956421	798958863		AT1G71930	vascular related NAC-domain protein 7
																TraesCS2B02G627100	2B	799027881	799030395		AT1G71930	vascular related NAC-domain protein 7
											2B	784368612	784387192	TRITD2Bv1G264170	NAC domain-containing protein, putative	TraesCS2B02G627200	2B	799046082	799048939		AT1G71930	vascular related NAC-domain protein 7
											2B	781471618	781472854	TRITD2Bv1G263000	ATP synthase subunit alpha, chloroplastic G						AT1G45688	transmembrane protein
IWB69974	4	781592244	2537	BLOCK 461_4	2537	2538	IWB69974	IWB74748	781592244	781593141	2B	781503512	781506431	TRITD2Bv1G263010	4-hydroxy-3-methylbut-2-enyl diphosphate synthase
IWB74748	4	781593141	2538	BLOCK 461_4	2537	2538	IWB69974	IWB74748	781592244	781593141	2B	781522976	781524372	TRITD2Bv1G263030	Agmatine coumaroyltransferase-2
											2B	781578064	781579707	TRITD2Bv1G263050	CoA ligase						AT1G68270	AMP-dependent synthetase and ligase family protein
											2B	781589943	781591806	TRITD2Bv1G263060	Pathogenesis-related thaumatin-like protein						AT1G77700	Pathogenesis-related thaumatin superfamily protein
											2B	781592695	781593231	TRITD2Bv1G263070	RNA-binding region RNP-1
											2B	781601717	781603135	TRITD2Bv1G263090	CoA ligase						AT1G68270	AMP-dependent synthetase and ligase family protein
											2B	781616692	781618088	TRITD2Bv1G263100	Agmatine coumaroyltransferase-2
											2B	781624096	781625800	TRITD2Bv1G263110	CsAtPR5 G	TraesCS2B02G627300	2B	799250811	799252602	CsAtPR5
											2B	781651823	781655732	TRITD2Bv1G263140	CsAtPR5 G
											2B	781656618	781658126	TRITD2Bv1G263150	CsAtPR5 G	TraesCS2B02G627400	2B	799288640	799290885	CsAtPR5
											2B	781720849	781724011	TRITD2Bv1G263170	CsAtPR5 G	TraesCS2B02G627500	2B	799350353	799353732	CsAtPR5
IWB50342	4	781730301	2539	BLOCK 462_4	2539	2541	IWB50342	IWB46022	781730301	782635861	2B	781729461	781732567	TRITD2Bv1G263180	CsAtPR5	TraesCS2B02G627600	2B	799358933	799362460	CsAtPR5
IWB758	4	781813758	2540	BLOCK 462_4	2539	2541	IWB50342	IWB46022	781730301	782635861	2B	781788536	781790762	TRITD2Bv1G263190	C2H2-like zinc finger protein	TraesCS2B02G627700	2B	799531838	799534580	C2H2-like zinc finger protein
IWB46022	4	782635861	2541	BLOCK 462_4	2539	2541	IWB50342	IWB46022	781730301	782635861	2B	781791811	781793819	TRITD2Bv1G263200	30S ribosomal protein S8	TraesCS2B02G628000	2B	799605042	799611385	transmembrane protein, putative (DUF594)
											2B	781799403	781814284	TRITD2Bv1G263220	Protein MID1-COMPLEMENTING ACTIVITY 1 G
											2B	781809943	781810391	TRITD2Bv1G263240	GDSL-motif lipase 7 G
											2B	781827960	781845089	TRITD2Bv1G263260	Protein MID1-COMPLEMENTING ACTIVITY 1 G	TraesCS2B02G627900	2B	799575882	799577223	PLAC8 family protein
											2B	782025399	782026193	TRITD2Bv1G263340	Disease resistance protein (TIR-NBS-LRR class) family	TraesCS2B02G043300	2B	20073910	20075841		AT2G30105	LRR/ubiquitin-like domain protein
																TraesCS2B02G628100	2B	799709348	799713697	Receptor-like protein kinase
											2B	782061546	782065670	TRITD2Bv1G263360	Kinase family protein	TraesCS2B02G628200	2B	799854317	799856695	Receptor-like protein kinase
											2B	782161670	782164763	TRITD2Bv1G263370	Protein kinase family protein	TraesCS2B02G628300	2B	799919347	799922507	lectin-receptor kinase
																TraesCS2B02G628400	2B	799968919	799972095	CsAtPR5
											2B	782631965	782633088	TRITD2Bv1G263430	2-oxoglutarate (2OG) and Fe(II)-dependent oxygenase-like protein	TraesCS2B02G628500	2B	800027216	800028536	2-oxoglutarate (2OG) and Fe(II)-dependent oxygenase-like protein
IWB46023	4	782635862	2542	BLOCK 463_4	2542	2543	IWB46023	IWB68447	782635862	782636834	2B	782634476	782640334	TRITD2Bv1G263440	Zinc finger protein ZPR1	TraesCS2B02G628600	2B	800029709	800036120	Zinc finger protein ZPR1	AT5G37340	ZPR1 zinc-finger domain protein
IWB68447	4	782636834	2543	BLOCK 463_4	2542	2543	IWB46023	IWB68447	782635862	782636834
IWB15636	4	782636904	2544	SNP_197_4	2544	2544	IWB15636	IWB15636	782636904	782636904	2B	782765419	782767060	TRITD2Bv1G263460	Glycosyltransferase
											2B	782772976	782790819	TRITD2Bv1G263470	Tetratricopeptide repeat	TraesCS2B02G628700	2B	800057868	800064321	Tetratricopeptide repeat
IWB27000	4	782829385	2545	SNP_198_4	2545	2545	IWB27000	IWB27000	782829385	782829385	2B	782825976	782829549	TRITD2Bv1G263510	cDNA clone:J033115O13, full insert sequence G	TraesCS2B02G628800	2B	800119910	800125814	cDNA clone:J033115O13, full insert sequence
																TraesCS2B02G628900	2B	800169420	800170613	Glycosyltransferase	AT1G22340	UDP-glucosyl transferase 85A7
																TraesCS2B02G629000	2B	800170915	800172503	Glycosyltransferase	AT1G22340	UDP-glucosyl transferase 85A7
											2B	782883055	782883588	TRITD2Bv1G263560	Isoaspartyl peptidase/L-asparaginase						AT3G16150	N-terminal nucleophile aminohydrolases (Ntn hydrolases) superfamily protein
											2B	782907562	782910574	TRITD2Bv1G263570	carboxyl-terminal peptidase (DUF239)	TraesCS2B02G629100	2B	800187390	800190562	carboxyl-terminal peptidase (DUF239)
											2B	782968066	782968982	TRITD2Bv1G263600	CAA30371.1 protein	TraesCS2B02G629200	2B	800254378	800255306	CAA30371.1 protein
											2B	782971167	782975065	TRITD2Bv1G263610	Auxin response factor						AT1G77850	auxin response factor 17
IWB19092	4	783107914	2546	BLOCK 464_4	2546	2548	IWB19092	IWB30221	783107914	784095805	2B	783105978	783107760	TRITD2Bv1G263640	CsAtPR5 G
																TraesCS2B02G629300	2B	800312141	800313283	Mitochondrial transcription termination factor-like
IWB67491	4	783624054	2547	BLOCK 464_4	2546	2548	IWB19092	IWB30221	783107914	784095805	2B	783482824	783494318	TRITD2Bv1G263760	Disease resistance protein RPM1	TraesCS2B02G629400	2B	800492663	800511438	Disease resistance protein RPM1
											2B	783506026	783507528	TRITD2Bv1G263790	disease resistance family protein / LRR family protein	TraesCS2B02G629500	2B	800511958	800522523	Disease resistance protein RPM1
																TraesCS2B02G629600	2B	800702766	800703864	Olfactory guanylyl cyclase GC-D
											Un	271570564	271572777	TRITD0Uv1G092070		TraesCS2B02G629700	2B	800706341	800707858	E3 ubiquitin-protein ligase SINA-like 10
											2B	783694505	783695773	TRITD2Bv1G263890	disease resistance family protein / LRR family protein	TraesCS2B02G629800	2B	800855678	800866082	Disease resistance protein RPM1
											2B	783731988	783734491	TRITD2Bv1G263910	disease resistance protein (TIR-NBS-LRR class)
																TraesCS2B02G629900	2B	800986874	800988061	DNA-directed RNA polymerase III subunit RPC10
											2B	783912139	783913507	TRITD2Bv1G263980	Protein kinase	TraesCS2B02G630000	2B	801162070	801163970	Kinase family protein	AT1G10940	Protein kinase superfamily protein
IWB30221	4	784095805	2548	BLOCK 464_4	2546	2548	IWB19092	IWB30221	783107914	784095805	2B	784095474	784104568	TRITD2Bv1G264060	DDB1-and CUL4-associated factor-like protein 1	TraesCS2B02G630100	2B	801216576	801224385	DDB1-and CUL4-associated factor-like protein 1	AT4G31160	DDB1-CUL4 associated factor 1

## Sheet: DR_QTL_cluster_3#_4A
QTL-4A	IWB34029	HaplotypeBlocks									Triticum turgidum - Svevo					Triticum aestivum - Chinese Spring V1					Arabidopsis thaliana ortholog
Marker	Chr	Pos_consensus	Order	Block	Block_start_order	Block_end_order	Block_start_marker	Block_end_marker	Block_start_pos	Block_end_pos	chr	start	end	Gene stable ID	Gene description	Gene stable ID	chr	start	end	Gene description	Gene_id	Araport_description
IWB34039	7	714000000	931	BLOCK 197_7	931	933	IWB34039	IWB70620	713989426	714914040	4A	713988582	713993006	TRITD4Av1G255240	Acyl-CoA synthetase family member 4
IWB74480	7	714000000	932	BLOCK 197_7	931	933	IWB34039	IWB70620	713989426	714914040	4A	713994573	713995721	TRITD4Av1G255250	F-box protein	TraesCS4A02G454600	4A	718751711	718753115	F-box protein
																TraesCS4A02G455300	4A	718936186	718938590	F-box protein
																TraesCS4A02G455400	4A	718968044	718969072	F-box protein
																TraesCS4A02G455500	4A	718980549	718981319	F-box protein
IWB70620	7	715000000	933	BLOCK 197_7	931	933	IWB34039	IWB70620	713989426	714914040	4A	714037354	714038637	TRITD4Av1G255310	F-box protein TE?	TraesCS4A02G455600	4A	719011663	719017526	F-box protein
											4A	714069291	714070382	TRITD4Av1G255320	F-box protein TE?	TraesCS4A02G455700	4A	719052538	719053686	F-box protein
											4A	714073210	714073616	TRITD4Av1G255330	ATP-dependent helicase/nuclease subunit TE?						AT3G18510	ATP-dependent helicase/nuclease subunit
											4A	714109928	714111654	TRITD4Av1G255370	receptor-like protein kinase 1
																TraesCS4A02G455800	4A	719164183	719169190		AT1G31930	extra-large GTP-binding protein 3
																TraesCS4A02G455900	4A	719178222	719179736	6-phosphogluconate dehydrogenase, decarboxylating [Source:UniProtKB/TrEMBL;Acc:A0A1D5X0G6]	AT3G02360	6-phosphogluconate dehydrogenase family protein
											4A	714112771	714116351	TRITD4Av1G255380	Disease resistance protein (NBS-LRR class) family
											4A	714143575	714146448	TRITD4Av1G255400	Leucine-rich repeat receptor-like protein kinase family protein	TraesCS4A02G455200	4A	718895635	718898025	Leucine-rich repeat receptor-like protein kinase family protein	AT5G51350	Leucine-rich repeat transmembrane protein kinase family protein
											4A	714149402	714154369	TRITD4Av1G255410	NBS-LRR disease resistance protein	TraesCS4A02G454900	4A	718854957	718857790	Disease resistance protein (TIR-NBS-LRR class) family
																TraesCS4A02G454700	4A	718835210	718836388	Glutathione S-transferase
											4A	714181392	714182309	TRITD4Av1G255460	Glutathione S-transferase	TraesCS4A02G454800	4A	718848586	718850423	Glutathione S-transferase
											4A	714186651	714187604	TRITD4Av1G255480	Glutathione S-transferase	TraesCS4A02G454500	4A	718618372	718619537	Glutathione S-transferase
											4A	714190744	714202456	TRITD4Av1G255490	Glutathione S-transferase	TraesCS4A02G455000	4A	718865995	718867345	Glutathione S-transferase
											4A	714206991	714210765	TRITD4Av1G255510	NBS-LRR disease resistance protein	TraesCS4A02G454400	4A	718470942	718474357	NBS-LRR disease resistance protein
											4A	714214001	714215578	TRITD4Av1G255520	Leucine-rich repeat receptor-like protein kinase family protein	TraesCS4A02G454300	4A	718465162	718468038	Leucine-rich repeat receptor-like protein kinase family protein	AT5G51350	Leucine-rich repeat transmembrane protein kinase family protein
																TraesCS4A02G455100	4A	718895149	718895601	Leucine-rich repeat receptor-like protein kinase family protein
																TraesCS4A02G456100	4A	720515613	720517426	Dolichyl-diphosphooligosaccharide--protein glycosyltransferase subunit DAD1	AT1G32210	Defender against death (DAD family) protein
											4A	714913580	714915240	TRITD4Av1G255700	DnaJ domain-containing protein	TraesCS4A02G456000	4A	720513159	720514952	DnaJ domain-containing protein
																TraesCS4A02G456200	4A	720956516	720956854	Pentatricopeptide repeat (PPR) superfamily protein
																TraesCS4A02G456300	4A	721380650	721386377	Cellulose synthase-like protein	AT5G16910	cellulose-synthase like D2
											4A	715349957	715353796	TRITD4Av1G255790	Diacylglycerol O-acyltransferase 2	TraesCS4A02G456400	4A	721412704	721416943	Diacylglycerol O-acyltransferase 2	AT3G51520	diacylglycerol acyltransferase family
																TraesCS4A02G456500	4A	721640035	721640481	Arginine--tRNA ligase
											4A	715811896	715813257	TRITD4Av1G255880	3-ketoacyl-CoA synthase	TraesCS4A02G456600	4A	721826140	721827740	3-ketoacyl-CoA synthase	AT1G68530	3-ketoacyl-CoA synthase 6
											4A	716499804	716501012	TRITD4Av1G255940	ATP-dependent helicase/deoxyribonuclease subunit B TE?	TraesCS4A02G456800	4A	721927265	721927770	GRF zinc finger family protein
											4A	716501677	716503213	TRITD4Av1G255950	DNA ligase
IWB65215	7	717000000	934	BLOCK 198_7	934	939	IWB65215	IWB62395	716843776	717297468	4A	716604612	716676950	TRITD4Av1G255960	Protein kinase	TraesCS4A02G456900	4A	722287491	722294625	Protein kinase	AT1G67520	lectin protein kinase family protein
IWB18866	7	717000000	935	BLOCK 198_7	934	939	IWB65215	IWB62395	716843776	717297468	4A	716670235	716672514	TRITD4Av1G255970	Protein kinase	TraesCS4A02G457000	4A	722297019	722299894	Protein kinase	AT1G67520	lectin protein kinase family protein
											4A	717855876	717860019	TRITD4Av1G256200	5'-methylthioadenosine/S-adenosylhomocysteine nucleosidase	TraesCS4A02G457100	4A	722410062	722414123	5'-methylthioadenosine/S-adenosylhomocysteine nucleosidase	AT4G38800	methylthioadenosine nucleosidase 1
																TraesCS4A02G457200	4A	722414858	722415789	B3 domain-containing protein
																TraesCS4A02G457300	4A	722779471	722779830		ATCG00770	ribosomal protein S8
											4A	717569712	717571369	TRITD4Av1G256190		TraesCS4A02G457400	4A	722837844	722839786		AT5G14320	Ribosomal protein S13/S18 family
																TraesCS4A02G458000	4A	723018222	723023198	Membrane protein of er body-like protein
																TraesCS4A02G458100	4A	723141492	723142319	S-adenosyl-L-methionine-dependent methyltransferases superfamily protein
																TraesCS4A02G458200	4A	723513178	723518607	NBS-LRR-like resistance protein
IWB34028	7	717000000	936	BLOCK 198_7	934	939	IWB65215	IWB62395	716843776	717297468	4A	716700735	716701263	TRITD4Av1G255980	Receptor protein kinase, putative	TraesCS4A02G458300	4A	723588752	723609420	protein kinase family protein	AT3G49370	Calcium-dependent protein kinase (CDPK) family protein
																TraesCS4A02G458400	4A	723636968	723640228	S-adenosyl-L-methionine-dependent methyltransferases superfamily protein	AT4G10440	S-adenosyl-L-methionine-dependent methyltransferases superfamily protein
																TraesCS4A02G458500	4A	723709354	723710058	B3 domain-containing protein
IWB34029	7	717000000	937	BLOCK 198_7	934	939	IWB65215	IWB62395	716843776	717297468	4A	716754177	716757471	TRITD4Av1G255990	RNA binding protein	TraesCS4A02G458600	4A	723806694	723810629	RNA-binding protein 8A	AT5G46870	RNA-binding (RRM/RBD/RNP motifs) family protein
IWB57903	7	717000000	938	BLOCK 198_7	934	939	IWB65215	IWB62395	716843776	717297468	4A	716887266	716887644	TRITD4Av1G256030	Glyoxylate reductase G
IWB62395	7	717000000	939	BLOCK 198_7	934	939	IWB65215	IWB62395	716843776	717297468	4A	716991261	716992835	TRITD4Av1G256050	B3 domain-containing protein
											4A	717051083	717054713	TRITD4Av1G256060	MLO-like protein						AT2G44110	Seven transmembrane MLO family protein
											4A	717125789	717361326	TRITD4Av1G256080	Membrane protein of er body-like protein G
											4A	717296484	717299942	TRITD4Av1G256110	NBS-LRR disease resistance protein, putative	TraesCS4A02G457900	4A	722907610	722916249	Disease resistance protein (NBS-LRR class) family
IWB22856	7	717000000	940	SNP_129_7	940	940	IWB22856	IWB22856	717297950	717297950	4A	717361895	717417290	TRITD4Av1G256120	Membrane protein of ER body-like protein G	TraesCS4A02G457600	4A	722882391	722887381	Membrane protein of ER body-like protein
IWB62397	7	717000000	941	BLOCK 199_7	941	943	IWB62397	IWB29068	717299049	717361007						TraesCS4A02G457700	4A	722899708	722905534	Membrane protein of ER body-like protein
IWA6774	7	717000000	942	BLOCK 199_7	941	943	IWB62397	IWB29068	717299049	717361007	4A	717485522	717487543	TRITD4Av1G256140	Asparagine--tRNA ligase
IWB29068	7	717000000	943	BLOCK 199_7	941	943	IWB62397	IWB29068	717299049	717361007						TraesCS4A02G457800	4A	722905079	722906903	30S ribosomal protein S13	AT5G14320	Ribosomal protein S13/S18 family
											4A	717564799	717568147	TRITD4Av1G256170	Glutaminyl-peptide cyclotransferase	TraesCS4A02G457500	4A	722841516	722845182	Glutaminyl-peptide cyclotransferase	AT4G25720	glutaminyl cyclase

## Sheet: DR_QTL_cluster_4#_5A
QTL-5A	IWB50381	HaplotypeBlocks									Triticum turgidum - Svevo					Triticum aestivum - Chinese Spring V1					Arabidopsis thaliana ortholog
Marker	Chr	Pos_consensus	Order	Block	Block_start_order	Block_end_order	Block_start_marker	Block_end_marker	Block_start_pos	Block_end_pos	chr	start	end	Gene stable ID	Gene description	Gene stable ID	chr	start	end	Gene description	Gene_id	Araport_description
IWA3391	9	641059757	1276	BLOCK 229_9	1276	1277	IWA3391	IWA7789	641059757	641059768	5A	641016906	641020486	TRITD5Av1G246840	Phospholipase D	TraesCS5A02G520900	5A	681462913	681466878	Phospholipase D [Source:UniProtKB/TrEMBL;Acc:A0A1D5YI20]
IWA7789	9	641059768	1277	BLOCK 229_9	1276	1277	IWA3391	IWA7789	641059757	641059768	5A	641058294	641059768	TRITD5Av1G246890	O-methyltransferase	TraesCS5A02G521000	5A	681486598	681488172		AT4G35150	O-methyltransferase family protein
											5A	641317691	641317933	TRITD5Av1G246960	30S ribosomal protein S4 G	TraesCS5A02G521100	5A	681747388	681747630
											5A	641423136	641425678	TRITD5Av1G247000	Chaperone protein ClpB						AT3G52490	Double Clp-N motif-containing P-loop nucleoside triphosphate hydrolases superfamily protein
																TraesCS5A02G521400	5A	682617294	682617626
											5A	641450843	641452926	TRITD5Av1G247030	L-allo-threonine aldolase	TraesCS5A02G522600	5A	683630453	683633432		AT3G04520	threonine aldolase 2
											5A	641452304	641452899	TRITD5Av1G247040	L-allo-threonine aldolase G	TraesCS5A02G522700	5A	683631000	683631595
											5A	642261722	642267262	TRITD5Av1G247220	UDP-galactose transporter	TraesCS5A02G521500	5A	682709766	682713124		AT1G12600	UDP-N-acetylglucosamine (UAA) transporter family
IWB7730	9	642450029	1278	BLOCK 230_9	1278	1287	IWB7730	IWB72017	642450029	644739033	5A	642447741	642456219	TRITD5Av1G247260	Terpene synthase, putative	TraesCS5A02G521600	5A	682896116	682904743
											5A	642478019	642483262	TRITD5Av1G247280	Protein kinase	TraesCS5A02G521700	5A	682927110	682932076	p34cdc2 [Source:UniProtKB/TrEMBL;Acc:Q9ZRI1]
											5A	642484448	642486615	TRITD5Av1G247290	Post-GPI attachment to proteins factor 3	TraesCS5A02G521800	5A	682932724	682935442		AT5G62130	Per1-like family protein
											5A	642681010	642681384	TRITD5Av1G247320	Peptidoglycan-binding LysM domain-containing protein G	TraesCS5A02G521900	5A	683125568	683125942
											5A	642684864	642689096	TRITD5Av1G247330	Lipoxygenase						AT3G45140	lipoxygenase 2
											5A	642763006	642770490	TRITD5Av1G247350	Zinc finger protein, putative
											5A	642780941	642783090	TRITD5Av1G247360	Oxygen-dependent choline dehydrogenase	TraesCS5A02G522000	5A	683231547	683233699		AT1G12570	Glucose-methanol-choline (GMC) oxidoreductase family protein
IWB34800	9	642892972	1279	BLOCK 230_9	1278	1287	IWB7730	IWB72017	642450029	644739033	5A	642888880	642894126	TRITD5Av1G247410	Hydroxymethylglutaryl-CoA synthase	TraesCS5A02G522100	5A	683338177	683344262	3-hydroxy-3-methylglutaryl coenzyme A synthase [Source:UniProtKB/TrEMBL;Acc:A0A1D5YQM9]	AT4G11820	hydroxymethylglutaryl-CoA synthase / HMG-CoA synthase / 3-hydroxy-3-methylglutaryl coenzyme A synthase
											5A	642900576	642903152	TRITD5Av1G247420	Ataxin-10	TraesCS5A02G522200	5A	683349080	683352138	MEE50 [Source:Projected from Arabidopsis thaliana (AT4G00231) UniProtKB/TrEMBL;Acc:A0A178V4E4]	AT4G00231	ARM repeat superfamily protein
IWB4261	9	642905506	1280	BLOCK 230_9	1278	1287	IWB7730	IWB72017	642450029	644739033	5A	642904380	642906095	TRITD5Av1G247440	PKHD-type hydroxylase Pden_4677	TraesCS5A02G522300	5A	683350382	683354381		AT5G51880	2-oxoglutarate (2OG) and Fe(II)-dependent oxygenase superfamily protein
											5A	643161163	643163316	TRITD5Av1G247570	L-allo-threonine aldolase	TraesCS5A02G521200	5A	681897193	681900073		AT3G04520	threonine aldolase 2
											5A	643161190	643161785	TRITD5Av1G247580	L-allo-threonine aldolase G	TraesCS5A02G521300	5A	681898923	681899518
																TraesCS5A02G522400	5A	683374603	683375934
																TraesCS5A02G522500	5A	683381147	683383846
																TraesCS5A02G522800	5A	683944674	683946105
																TraesCS5A02G522900	5A	684197293	684198940	Flavin-containing monooxygenase [Source:UniProtKB/TrEMBL;Acc:A0A341VKL6]	AT5G07800	Flavin-binding monooxygenase family protein
																TraesCS5A02G523000	5A	684322650	684323300		ATCG00540	photosynthetic electron transfer A
																TraesCS5A02G523100	5A	684324117	684324260		ATCG00550	photosystem II reaction center protein J
																TraesCS5A02G523200	5A	684324365	684324481		ATCG00560	photosystem II reaction center protein L
																TraesCS5A02G523300	5A	684324504	684324622		ATCG00570	photosystem II reaction center protein F
																TraesCS5A02G523400	5A	684324633	684324872		ATCG00580	photosystem II reaction center protein E
											5A	643746049	643748527	TRITD5Av1G247730	L-allo-threonine aldolase	TraesCS5A02G523500	5A	684646615	684649638		AT3G04520	threonine aldolase 2
											5A	643751528	643755061	TRITD5Av1G247740	Phosphatidylinositol N-acetyglucosaminlytransferase subunit P-like protein G	TraesCS5A02G523600	5A	684651967	684655974
											5A	643764653	643765186	TRITD5Av1G247750	Dehydration-responsive element binding factor protein	TraesCS5A02G523700	5A	684665984	684666517		AT5G52020	Integrase-type DNA-binding superfamily protein
											5A	643794451	643796321	TRITD5Av1G247760	Pentatricopeptide repeat-containing protein	TraesCS5A02G523800	5A	684687274	684689922
IWB66511	9	643797214	1281	BLOCK 230_9	1278	1287	IWB7730	IWB72017	642450029	644739033	5A	643797261	643799934	TRITD5Av1G247770	Kinase, putative	TraesCS5A02G523900	5A	684689780	684692819		AT3G61080	Protein kinase superfamily protein
																TraesCS5A02G524000	5A	684697401	684698332		AT3G24520	heat shock transcription factor C1
											5A	643812110	643812802	TRITD5Av1G247780	Xyloglucan endotransglucosylase/hydrolase	TraesCS5A02G524100	5A	684703829	684704820
IWA648	9	644114701	1282	BLOCK 230_9	1278	1287	IWB7730	IWB72017	642450029	644739033	5A	644114002	644114745	TRITD5Av1G247810	Xyloglucan endotransglucosylase/hydrolase	TraesCS5A02G524200	5A	684938839	684939836
IWB13571	9	644114851	1283	BLOCK 230_9	1278	1287	IWB7730	IWB72017	642450029	644739033	5A	644115453	644117780	TRITD5Av1G247820	Riboflavin biosynthesis protein RibD	TraesCS5A02G524300	5A	684941126	684943988		AT4G20960	Cytidine/deoxycytidylate deaminase family protein
IWB43734	9	644116734	1284	BLOCK 230_9	1278	1287	IWB7730	IWB72017	642450029	644739033	5A	644193348	644197826	TRITD5Av1G247840	Peroxisomal membrane protein 11-1	TraesCS5A02G524400	5A	685004226	685006607	Peroxisomal protein, Response to salt and low nitrogen stresse [Source: Projected from Oryza sativa (Os03g0117100)]
IWB14333	9	644200783	1285	BLOCK 230_9	1278	1287	IWB7730	IWB72017	642450029	644739033	5A	644200947	644202644	TRITD5Av1G247850	U-box domain-containing protein 4	TraesCS5A02G524500	5A	685012582	685014279		AT1G01830	ARM repeat superfamily protein
											5A	644248165	644258520	TRITD5Av1G247870	Embryogenesis transmembrane protein-like						AT2G24600	Ankyrin repeat family protein
											5A	644371621	644371929	TRITD5Av1G247880							AT4G10200	TTF-type zinc finger protein with HAT dimerization domain-containing protein
IWB9802	9	644679914	1286	BLOCK 230_9	1278	1287	IWB7730	IWB72017	642450029	644739033	5A	644569360	644571450	TRITD5Av1G247900	Heat shock protein 90						AT5G56010	heat shock protein 81-3
											5A	644672137	644680123	TRITD5Av1G247920	Dirigent protein	TraesCS5A02G524700	5A	685432302	685442014
IWB72017	9	644739033	1287	BLOCK 230_9	1278	1287	IWB7730	IWB72017	642450029	644739033	5A	644736708	644739440	TRITD5Av1G247940	4-hydroxy-tetrahydrodipicolinate reductase	TraesCS5A02G524800	5A	685534063	685537016	CRR1 [Source:Projected from Arabidopsis thaliana (AT5G52100) UniProtKB/TrEMBL;Acc:A0A178UH15]	AT5G52100	Dihydrodipicolinate reductase%2C bacterial/plant
																TraesCS5A02G524900	5A	685537131	685539752		AT1G29150	non-ATPase subunit 9
IWA3335	9	644740395	1288	BLOCK 231_9	1288	1291	IWA3335	IWB8070	644740395	644745501	5A	644745358	644749386	TRITD5Av1G247960	F-box family protein, putative, expressed TE?	TraesCS5A02G525000	5A	685542877	685547555
											5A	644783277	644783993	TRITD5Av1G247980	Cysteine-rich receptor-kinase-like protein	TraesCS5A02G525100	5A	685580727	685581598
IWA3334	9	644740446	1289	BLOCK 231_9	1288	1291	IWA3335	IWB8070	644740395	644745501	5A	644938724	644941887	TRITD5Av1G248050	Cell number regulator 6	TraesCS5A02G525200	5A	685736810	685739973		AT5G51400	PLAC8 family protein
IWB73142	9	644740985	1290	BLOCK 231_9	1288	1291	IWA3335	IWB8070	644740395	644745501	5A	644988947	644989332	TRITD5Av1G248090	Methionine S-methyltransferase
IWB8070	9	644745501	1291	BLOCK 231_9	1288	1291	IWA3335	IWB8070	644740395	644745501	5A	644994676	644996111	TRITD5Av1G248110	12-oxophytodienoate reductase-like protein	TraesCS5A02G525300	5A	685790993	685794738

## Sheet: DR_QTL_cluster_5#_6A
QTL-6A	IWB70454	HaplotypeBlocks									Triticum turgidum - Svevo					Triticum aestivum - Chinese Spring V1					Arabidopsis thaliana ortholog
Marker	Chr	Pos_consensus	Order	Block	Block_start_order	Block_end_order	Block_start_marker	Block_end_marker	Block_start_pos	Block_end_pos	chr	start	end	Gene stable ID	Gene description	Gene stable ID	chr	start	end	Gene description	Gene_id	Araport_description
IWA214	11	596085448	1253	BLOCK 211_11	1253	1254	IWA214	IWB48102	596085448	596260276	6A	596082857	596086337	TRITD6Av1G217290	Ankyrin repeat protein-like	TraesCS6A02G379500	6A	600275402	600279502	Ankyrin repeat protein-like	AT3G04470	Ankyrin repeat family protein
																TraesCS6A02G379600	6A	600303414	600303746	Serine--tRNA ligase
IWB48102	11	596260276	1254	BLOCK 211_11	1253	1254	IWA214	IWB48102	596085448	596260276	6A	596194215	596198809	TRITD6Av1G217320	Phosphate transporter PHO1	TraesCS6A02G379700	6A	600391562	600396764	Phosphate transporter PHO1-like protein	AT3G23430	phosphate 1
											6A	596205713	596208591	TRITD6Av1G217330	COBRA-like protein	TraesCS6A02G379800	6A	600403085	600406422	COBRA-like protein	AT3G02210	COBRA-like protein 1 precursor
											6A	596255610	596259165	TRITD6Av1G217360	Transducin/WD40 repeat-like superfamily protein	TraesCS6A02G379900	6A	600452689	600456535	Transducin/WD40 repeat-like superfamily protein
IWB33740	11	596260576	1255	BLOCK 212_11	1255	1258	IWB33740	IWB70454	596260576	596626025	6A	596259808	596269332	TRITD6Av1G217370	Phosphate transporter PHO1	TraesCS6A02G380000	6A	600456507	600462360	Phosphate transporter PHO1-like protein	AT3G23430	phosphate 1
IWB33743	11	596260603	1256	BLOCK 212_11	1255	1258	IWB33740	IWB70454	596260576	596626025	6A	596479742	596485155	TRITD6Av1G217510	Cytosine-specific methyltransferase	TraesCS6A02G380200	6A	600670797	600676639	Cytosine-specific methyltransferase
IWA6853	11	596482530	1257	BLOCK 212_11	1255	1258	IWB33740	IWB70454	596260576	596626025	6A	596502368	596510879	TRITD6Av1G217530	Zinc finger, PHD-finger	TraesCS6A02G380300	6A	600693386	600698415	Zinc finger, PHD-finger
																TraesCS6A02G380400	6A	600745082	600745537	DEAD/DEAH box RNA helicase family protein
IWB70454	11	596626025	1258	BLOCK 212_11	1255	1258	IWB33740	IWB70454	596260576	596626025	6A	596624197	596625816	TRITD6Av1G217590	Octicosapeptide/Phox/Bem1p domain-containing protein	TraesCS6A02G380500	6A	600815627	600818007	Octicosapeptide/Phox/Bem1p domain-containing protein	AT5G64430	Octicosapeptide/Phox/Bem1p family protein
											6A	596691543	596693152	TRITD6Av1G217600	Cytochrome P450	TraesCS6A02G380600	6A	600884129	600886057	Cytochrome P450
																TraesCS6A02G380700	6A	600912735	600913527	Cinnamoyl CoA reductase
											6A	596757776	596761133	TRITD6Av1G217630	Cinnamoyl CoA reductase	TraesCS6A02G380800	6A	600950330	600954452	Cinnamoyl CoA reductase
											6A	596783791	596785385	TRITD6Av1G217640	Cinnamoyl CoA reductase	TraesCS6A02G380900	6A	600976584	600978178	Cinnamoyl CoA reductase
																TraesCS6A02G381000	6A	601005067	601006146	CRT-binding factor	AT5G51990	C-repeat-binding factor 4
											6A	596835076	596838903	TRITD6Av1G217660	Cinnamoyl CoA reductase	TraesCS6A02G381100	6A	601031899	601033113	Cinnamoyl CoA reductase
											6A	596939413	596940150	TRITD6Av1G217670	CRT-binding factor	TraesCS6A02G381200	6A	601133506	601134243	CRT-binding factor	AT5G51990	C-repeat-binding factor 4
																TraesCS6A02G381300	6A	601137635	601138326	Cinnamoyl CoA reductase
											6A	596952483	596953871	TRITD6Av1G217680	Cinnamoyl CoA reductase	TraesCS6A02G381400	6A	601146678	601148570	Cinnamoyl CoA reductase
											6A	596954890	596955864	TRITD6Av1G217690	3-deoxy-manno-octulosonate cytidylyltransferase	TraesCS6A02G381500	6A	601149243	601150217	3-deoxy-manno-octulosonate cytidylyltransferase
											6A	596962394	596963006	TRITD6Av1G217700	nuclear factor kappa-B-binding protein G	TraesCS6A02G381600	6A	601156746	601157358	nuclear factor kappa-B-binding protein
											6A	596970902	596971781	TRITD6Av1G217710	Cinnamoyl CoA reductase
											6A	597016126	597017537	TRITD6Av1G217760	Cinnamoyl CoA reductase	TraesCS6A02G381700	6A	601210566	601212044	Cinnamoyl CoA reductase
											6A	597027554	597034799	TRITD6Av1G217790	Translation initiation factor eIF-2B subunit epsilon	TraesCS6A02G381800	6A	601222077	601230270	Translation initiation factor eIF-2B subunit epsilon	AT3G02270	Trimeric LpxA-like enzyme
											6A	597036445	597038797	TRITD6Av1G217800	F-box protein PP2	TraesCS6A02G381900	6A	601230996	601233757	F-box protein PP2
											6A	597041216	597042451	TRITD6Av1G217820	F-box family protein-like
											6A	597046308	597046676	TRITD6Av1G217830	Germin-like protein 1-1	TraesCS6A02G382000	6A	601240958	601241326	Germin-like protein 1-1	AT1G02335	germin-like protein subfamily 2 member 2 precursor
											6A	597061570	597069836	TRITD6Av1G217840	Germin-like protein 1-1	TraesCS6A02G382100	6A	601256257	601256999	Germin-like protein 1-1	AT1G02335	germin-like protein subfamily 2 member 2 precursor
																TraesCS6A02G382200	6A	601263753	601264724	Germin-like protein 1-1	AT1G02335	germin-like protein subfamily 2 member 2 precursor
											6A	597202284	597203552	TRITD6Av1G217880	U-box domain-containing family protein	TraesCS6A02G382300	6A	601396885	601398482	U-box domain-containing family protein
IWA4602	11	597277839	1259	BLOCK 213_11	1259	1262	IWA4602	IWA504	597277839	598092518	6A	597277142	597278710	TRITD6Av1G217900	Bidirectional sugar transporter SWEET	TraesCS6A02G382400	6A	601472122	601474232	Bidirectional sugar transporter SWEET	AT2G39060	Nodulin MtN3 family protein
																TraesCS6A02G382500	6A	601872235	601874438	Bidirectional sugar transporter SWEET	AT2G39060	Nodulin MtN3 family protein
IWA4603	11	597277894	1260	BLOCK 213_11	1259	1262	IWA4602	IWA504	597277839	598092518	6A	597753755	597755522	TRITD6Av1G218000	Bidirectional sugar transporter SWEET	TraesCS6A02G382600	6A	601949933	601951956	Bidirectional sugar transporter SWEET	AT2G39060	Nodulin MtN3 family protein
IWB3818	11	597277989	1261	BLOCK 213_11	1259	1262	IWA4602	IWA504	597277839	598092518	6A	597756102	597756622	TRITD6Av1G218010	CwfJ-like family protein / zinc finger (CCCH-type) family protein TE?	TraesCS6A02G382700	6A	601952448	601952968	CwfJ-like family protein / zinc finger (CCCH-type) family protein
											6A	597772637	597773899	TRITD6Av1G218020	U-box domain-containing family protein	TraesCS6A02G382800	6A	601968042	601969654	U-box domain-containing family protein
																TraesCS6A02G382900	6A	602075564	602076771	Germin-like protein 1-1	AT1G02335	germin-like protein subfamily 2 member 2 precursor
											6A	597816589	597854094	TRITD6Av1G218040	Germin-like protein 1-1	TraesCS6A02G383000	6A	602131433	602132400	Germin-like protein 1-1	AT1G02335	germin-like protein subfamily 2 member 2 precursor
											6A	597914565	597915954	TRITD6Av1G218080	F-box protein PP2	TraesCS6A02G383100	6A	602159247	602160012	F-box protein PP2
																TraesCS6A02G383100	6A	602159247	602160012	F-box family protein-like
											6A	597954695	597957514	TRITD6Av1G218090	transmembrane protein, putative (DUF594)	TraesCS6A02G383200	6A	602212763	602217296	transmembrane protein, putative (DUF594)
IWA504	11	598092518	1262	BLOCK 213_11	1259	1262	IWA4602	IWA504	597277839	598092518	6A	598085756	598094104	TRITD6Av1G218180	Transcriptional corepressor LEUNIG	TraesCS6A02G383400	6A	602443786	602455086	Transcriptional corepressor LEUNIG	AT2G32700	LEUNIG-like protein

## Sheet: DR_QTL_cluster_6#_6B
QTL-6B	IWB33826	HaplotypeBlocks									Triticum turgidum - Svevo					Triticum aestivum - Chinese Spring V1					Arabidopsis thaliana ortholog
Marker	Chr	Pos_consensus	Order	Block	Block_start_order	Block_end_order	Block_start_marker	Block_end_marker	Block_start_pos	Block_end_pos	chr	start	end	Gene stable ID	Gene description	Gene stable ID	chr	start	end	Gene description	Gene_id	Araport_description
																TraesCS6B02G253700	6B	456208347	456210921
																TraesCS6B02G253800	6B	456297852	456300416
IWB46081	12	433900916	890	BLOCK 177_12	890	893	IWB46081	IWB42501	433900916	436692610	6B	433557039	433558014	TRITD6Bv1G132870	Werner Syndrome-like exonuclease
IWB33747	12	434326986	891	BLOCK 177_12	890	893	IWB46081	IWB42501	433900916	436692610	6B	434325806	434327977	TRITD6Bv1G133070	response regulator 1	TraesCS6B02G253900	6B	457168720	457171746	Timing of cab expression 1 [Source:UniProtKB/TrEMBL;Acc:A0A126SNS4]	AT5G61380	CCT motif -containing response regulator protein
											6B	434330039	434331365	TRITD6Bv1G133080	H/ACA ribonucleoprotein complex subunit 3-like protein	TraesCS6B02G254000	6B	457173114	457174932	H/ACA ribonucleoprotein complex subunit 3-like protein [Source:Projected from Arabidopsis thaliana (AT2G20490) UniProtKB/Swiss-Prot;Acc:Q93XX8]	AT2G20490	nucleolar RNA-binding Nop10p family protein
																TraesCS6B02G254100	6B	457213577	457214128
											6B	434372702	434373789	TRITD6Bv1G133120	Myb transcription factor	TraesCS6B02G254200	6B	457216008	457217373		AT4G13480	myb domain protein 79
											6B	434468837	434470295	TRITD6Bv1G133170	Lung seven transmembrane receptor, putative	TraesCS6B02G254300	6B	457309617	457311397			UDP-N-acetylglucosamine (UAA) transporter family
											6B	434575016	434575687	TRITD6Bv1G133200	Late embryogenesis abundant hydroxyproline-rich glycoprotein G
											6B	434576304	434581892	TRITD6Bv1G133210	Zinc finger (C3HC4-type RING finger) family protein	TraesCS6B02G254400	6B	457419257	457425431		AT1G08050	Zinc finger (C3HC4-type RING finger) family protein
											6B	434820590	434831224	TRITD6Bv1G133270	Protein ROOT HAIR DEFECTIVE 3 homolog	TraesCS6B02G254500	6B	457663106	457673044	Protein ROOT HAIR DEFECTIVE 3 homolog [Source:UniProtKB/TrEMBL;Acc:A0A341XET9]
											6B	435025646	435029335	TRITD6Bv1G133300	Mis12 protein	TraesCS6B02G254600	6B	457872823	457876525		AT5G35520	minichromosome instability 12 (mis12)-like protein
											6B	435030425	435030805	TRITD6Bv1G133310	Sin3 histone deacetylase corepressor complex component SDS3 G	TraesCS6B02G254700	6B	457877615	457879436
											6B	435162143	435162591	TRITD6Bv1G133380	RmlC-like cupins superfamily protein
											6B	435358686	435359264	TRITD6Bv1G133440	ATPase subunit 4						ATMG00640	hydrogen ion transporting ATP synthases%2C rotational mechanism%3Bzinc ion binding protein
											6B	435627840	435629351	TRITD6Bv1G133480	Ammonium transporter	TraesCS6B02G254800	6B	458486050	458487918	Ammonium transporter [Source:UniProtKB/TrEMBL;Acc:A0A1D6ASF7]	AT4G13510	ammonium transporter 1%3B1
																TraesCS6B02G254900	6B	458505009	458506877	Pentatricopeptide repeat-containing protein At1g33350 [Source:Projected from Arabidopsis thaliana (AT1G33350) UniProtKB/Swiss-Prot;Acc:Q9C501]	AT1G33350	Pentatricopeptide repeat (PPR) superfamily protein
											6B	435720293	435726257	TRITD6Bv1G133560	Histone-lysine N-methyltransferase	TraesCS6B02G255000	6B	458575713	458584772		AT1G04050	histone-lysine N-methyltransferase SUVR2-like protein
IWB33714	12	436205078	892	BLOCK 177_12	890	893	IWB46081	IWB42501	433900916	436692610	6B	436203419	436209079	TRITD6Bv1G133610	Fatty acid hydroxylase superfamily protein	TraesCS6B02G255100	6B	459054712	459061295
																TraesCS6B02G255200	6B	459326678	459327712
																TraesCS6B02G255300	6B	459374025	459374372
IWB42501	12	436692610	893	BLOCK 177_12	890	893	IWB46081	IWB42501	433900916	436692610	6B	436514656	436515045	TRITD6Bv1G133780	Auxin-responsive family protein	TraesCS6B02G255400	6B	459383272	459383955
											6B	436692340	436697535	TRITD6Bv1G133870	E3 ubiquitin-protein ligase	TraesCS6B02G255500	6B	459560720	459565834	E3 ubiquitin-protein ligase PRT1 [Source:Projected from Arabidopsis thaliana (AT3G24800) UniProtKB/Swiss-Prot;Acc:Q8LBL5]	AT3G24800	proteolysis 1
											6B	436733208	436733654	TRITD6Bv1G133900	Embryo sac development arrest 6, putative G	TraesCS6B02G255600	6B	459601755	459602846
																TraesCS6B02G255700	6B	459691962	459693410
											6B	436947000	436952447	TRITD6Bv1G133980	Succinate--CoA ligase [ADP-forming] subunit beta	TraesCS6B02G255800	6B	459804285	459810054	Succinate--CoA ligase [ADP-forming] subunit beta, mitochondrial [Source:UniProtKB/TrEMBL;Acc:A0A1D6B2M0]	AT2G20420	ATP citrate lyase (ACL) family protein
											6B	436954040	436957432	TRITD6Bv1G133990	Long-chain-alcohol oxidase	TraesCS6B02G255900	6B	459811144	459814963	Long-chain-alcohol oxidase [Source:UniProtKB/TrEMBL;Acc:A0A1D6AQ05]	AT1G03990	Long-chain fatty alcohol dehydrogenase family protein
IWB65914	12	437229666	894	BLOCK 178_12	894	895	IWB65914	IWB33826	437229666	437229717	6B	437223224	437230063	TRITD6Bv1G134060	Protein kinase family protein	TraesCS6B02G256000	6B	460081072	460088687		AT3G23340	casein kinase I-like 10
IWB33826	12	437229717	895	BLOCK 178_12	894	895	IWB65914	IWB33826	437229666	437229717	6B	437232992	437233897	TRITD6Bv1G134070	Phosphatidylinositol N-acetylglucosaminyltransferase subunit C, putative	TraesCS6B02G256100	6B	460091218	460092123	Phosphatidylinositol N-acetylglucosaminyltransferase subunit C [Source:Projected from Arabidopsis thaliana (AT2G34980) UniProtKB/Swiss-Prot;Acc:O64761]	AT2G34980	phosphatidylinositolglycan synthase family protein
											6B	437327798	437333273	TRITD6Bv1G134080	Wall-associated receptor kinase 2	TraesCS6B02G256200	6B	460206606	460209974
											6B	437386868	437388370	TRITD6Bv1G134120	Protein kinase family protein	TraesCS6B02G256300	6B	460274455	460276943
											6B	437626638	437641817	TRITD6Bv1G134160	Lysine--tRNA ligase	TraesCS6B02G256400	6B	460489921	460505685	Lysine--tRNA ligase [Source:UniProtKB/TrEMBL;Acc:A0A1D6AK50]	AT3G13490	Lysyl-tRNA synthetase%2C class II
											6B	438103960	438104562	TRITD6Bv1G134250	LIGHT-DEPENDENT SHORT HYPOCOTYLS-like protein (DUF640)	TraesCS6B02G256500	6B	460927931	460929393		AT3G23290	LIGHT-DEPENDENT SHORT HYPOCOTYLS-like protein (DUF640)
IWB69753	12	438466661	896	BLOCK 179_12	896	899	IWB69753	IWA3459	438466661	439366752	6B	438463899	438466616	TRITD6Bv1G134260	RNA-binding protein 42 G	TraesCS6B02G256600	6B	461263061	461266078
											6B	438467423	438470380	TRITD6Bv1G134270	Glycolipid transfer protein domain-containing protein	TraesCS6B02G256700	6B	461266249	461270159	Glycolipid transfer protein 1 [Source:Projected from Arabidopsis thaliana (AT2G33470) UniProtKB/Swiss-Prot;Acc:O22797]	AT2G33470	glycolipid transfer protein 1
IWB32014	12	438534707	897	BLOCK 179_12	896	899	IWB69753	IWA3459	438466661	439366752	6B	438532489	438532734	TRITD6Bv1G134320	ATP synthase subunit c, chloroplastic	TraesCS6B02G256800	6B	461332335	461332580		ATCG00140	ATP synthase subunit C family protein
																TraesCS6B02G256900	6B	461333253	461334812		AT2G20450	Ribosomal protein L14
											6B	438594093	438594824	TRITD6Bv1G134360	MYB	TraesCS6B02G257000	6B	461393685	461394831	Myb33 [Source:UniProtKB/TrEMBL;Acc:A0A182BBB2]	AT3G23250	myb domain protein 15
																TraesCS6B02G257100	6B	461847169	461848374		AT3G23250	myb domain protein 15
											6B	439010814	439063628	TRITD6Bv1G134380	MYB	TraesCS6B02G257200	6B	461902087	461903840		AT3G23250	myb domain protein 15
											6B	439068959	439069402	TRITD6Bv1G134410	glucan synthase-like 4 G
											6B	439123841	439124602	TRITD6Bv1G134430	MYB	TraesCS6B02G257300	6B	461960726	461961997		AT3G23250	myb domain protein 15
											6B	439201965	439209238	TRITD6Bv1G134450	Hexosyltransferase	TraesCS6B02G257400	6B	462024536	462031918	Hexosyltransferase [Source:UniProtKB/TrEMBL;Acc:A0A1D6AK74]	AT5G18480	plant glycogenin-like starch initiation protein 6
											6B	439212418	439214019	TRITD6Bv1G134460	Phosphate transporter protein	TraesCS6B02G257500	6B	462035116	462036717
IWA451	12	439365045	898	BLOCK 179_12	896	899	IWB69753	IWA3459	438466661	439366752	6B	439363541	439368280	TRITD6Bv1G134470	Cryptochrome	TraesCS6B02G257600	6B	462128105	462133864	Cryptochrome 2 [Source:UniProtKB/TrEMBL;Acc:A9Q6J1]	AT1G04400	cryptochrome 2
IWA3459	12	439366752	899	BLOCK 179_12	896	899	IWB69753	IWA3459	438466661	439366752	6B	439368936	439370706	TRITD6Bv1G134480	Pentatricopeptide repeat-containing protein	TraesCS6B02G257700	6B	462134121	462136096
											6B	439379516	439379737	TRITD6Bv1G134510	Powder tolerance-related protein G
											6B	439388122	439389112	TRITD6Bv1G134520	Kinase family protein	TraesCS6B02G257800	6B	462148484	462149903		AT1G08650	phosphoenolpyruvate carboxylase kinase 1
											6B	439396717	439401975	TRITD6Bv1G134540	Adenosine kinase-like protein	TraesCS6B02G257900	6B	462157331	462162591		AT3G09820	adenosine kinase 1

## Sheet: DR_QTL_cluster_7#_6B
QTL-6B	IWB71722	HaplotypeBlocks									Triticum turgidum - Svevo					Triticum aestivum - Chinese Spring V1					Arabidopsis thaliana ortholog
Marker	Chr	Pos_consensus	Order	Block	Block_start_order	Block_end_order	Block_start_marker	Block_end_marker	Block_start_pos	Block_end_pos	chr	start	end	Gene stable ID	Gene description	Gene stable ID	chr	start	end	Gene description	Gene_id	Araport_description
IWB60413	12	644459726	1435	BLOCK 270_12	1435	1438	IWB60413	IWB9004	644459726	644470405	6B	644455549	644460412	TRITD6Bv1G207740	Zinc finger protein VAR3, chloroplastic	TraesCS6B02G392400	6B	667771781	667777540	Zinc finger protein VAR3, chloroplastic	AT1G55040	zinc finger (Ran-binding) family protein
IWB9021	12	644468013	1436	BLOCK 270_12	1435	1438	IWB60413	IWB9004	644459726	644470405
IWB9273	12	644468086	1437	BLOCK 270_12	1435	1438	IWB60413	IWB9004	644459726	644470405
IWB9004	12	644470405	1438	BLOCK 270_12	1435	1438	IWB60413	IWB9004	644459726	644470405	6B	644462040	644470009	TRITD6Bv1G207750	Receptor-like protein kinase	TraesCS6B02G392500	6B	667778093	667781494	Receptor-like protein kinase
IWB10330	12	644694019	1439	BLOCK 271_12	1439	1446	IWB10330	IWB55511	644694019	644761166	6B	644479141	644479629	TRITD6Bv1G207810
IWB71722	12	644758469	1440	BLOCK 271_12	1439	1446	IWB10330	IWB55511	644694019	644761166	6B	644481131	644481370	TRITD6Bv1G207820	Myb/SANT-like DNA-binding domain protein G
IWB71721	12	644758624	1441	BLOCK 271_12	1439	1446	IWB10330	IWB55511	644694019	644761166	6B	644584540	644585469	TRITD6Bv1G207830	MADS-box transcription factor family protein	TraesCS6B02G392600	6B	667799208	667800140	MADS-box transcription factor family protein	AT1G22590	AGAMOUS-like 87
IWB71720	12	644759408	1442	BLOCK 271_12	1439	1446	IWB10330	IWB55511	644694019	644761166	6B	644694254	644696730	TRITD6Bv1G207840	Transmembrane protein 184C	TraesCS6B02G392700	6B	667883984	667887667	Transmembrane protein 184C family	AT1G23070	organic solute transporter ostalpha protein (DUF300)
IWB33781	12	644759615	1443	BLOCK 271_12	1439	1446	IWB10330	IWB55511	644694019	644761166	6B					TraesCS6B02G392800	6B	667894971	667895851	Coatomer, beta subunit
IWA3221	12	644759816	1444	BLOCK 271_12	1439	1446	IWB10330	IWB55511	644694019	644761166	6B	644703892	644707322	TRITD6Bv1G207880	Alpha/beta-Hydrolases superfamily protein	TraesCS6B02G392900	6B	667896607	667900039	Alpha/beta-Hydrolases superfamily protein	AT4G31020	alpha/beta-Hydrolases superfamily protein
IWB20420	12	644759937	1445	BLOCK 271_12	1439	1446	IWB10330	IWB55511	644694019	644761166	6B	644758498	644766614	TRITD6Bv1G207930	WD repeat-containing protein 3	TraesCS6B02G393000	6B	667952758	667961955	Protein kinase-like	AT4G29380	protein kinase family protein / WD-40 repeat family protein
IWB55511	12	644761166	1446	BLOCK 271_12	1439	1446	IWB10330	IWB55511	644694019	644761166
											6B	644767798	644769504	TRITD6Bv1G207940	Translation initiation factor IF-2, putative isoform 2 G	TraesCS6B02G393100	6B	667962539	667964763	Translation initiation factor IF-2, putative isoform 2
																TraesCS6B02G393200	6B	668029157	668030185	Ethylene-responsive transcription factor
IWB58494	12	644762248	1447	SNP_149_12	1447	1447	IWB58494	IWB58494	644762248	644762248						TraesCS6B02G393300	6B	668245177	668245888	60S ribosomal protein L39
											6B	645044446	645047552	TRITD6Bv1G207990	Plasma membrane ATPase	TraesCS6B02G393400	6B	668247953	668250725	Plasma membrane ATPase	AT2G07560	H[+]-ATPase 6
IWB29386	12	644767982	1448	BLOCK 272_12	1448	1451	IWB29386	IWB906	644767982	645616332	6B	645262268	645266935	TRITD6Bv1G208050	DNA helicase	TraesCS6B02G393500	6B	668425716	668431387	DNA helicase	AT2G07690	Minichromosome maintenance (MCM2/3/5) family protein
IWB2781	12	645042552	1449	BLOCK 272_12	1448	1451	IWB29386	IWB906	644767982	645616332	6B	645269930	645273994	TRITD6Bv1G208060	Aspartate aminotransferase	TraesCS6B02G393600	6B	668432728	668437537	Aspartate aminotransferase	AT4G31990	aspartate aminotransferase 5
IWA1628	12	645265876	1450	BLOCK 272_12	1448	1451	IWB29386	IWB906	644767982	645616332	6B	645615422	645616174	TRITD6Bv1G208120	serine/arginine repetitive matrix-like protein G	TraesCS6B02G393700	6B	668772531	668773961	serine/arginine repetitive matrix-like protein
IWB906	12	645616332	1451	BLOCK 272_12	1448	1451	IWB29386	IWB906	644767982	645616332	6B	645618996	645621719	TRITD6Bv1G208140	Transmembrane 9 superfamily member	TraesCS6B02G393800	6B	668776400	668778663	Transmembrane 9 superfamily member	AT5G35160	Endomembrane protein 70 protein family

## Sheet: DR_QTL_cluster_8_7B
QTL-7B	wPt-3147	HaplotypeBlocks									Triticum turgidum - Svevo					Triticum aestivum - Chinese Spring V1					Arabidopsis thaliana ortholog
Marker	Chr	Pos_consensus	Order	Block	Block_start_order	Block_end_order	Block_start_marker	Block_end_marker	Block_start_pos	Block_end_pos	chr	start	end	Gene stable ID	Gene description	Gene stable ID	chr	start	end	Gene description	Gene_id	Araport_description
											7B	3512602	3513948	TRITD7Bv1G001920	3-ketoacyl-CoA synthase	TraesCS7B02G006100	7B	3340904	3342548	3-ketoacyl-CoA synthase [Source:UniProtKB/TrEMBL;Acc:A0A1D6CG28]	AT1G68530	3-ketoacyl-CoA synthase 6
																TraesCS7B02G006200	7B	3362838	3364583	3-ketoacyl-CoA synthase [Source:UniProtKB/TrEMBL;Acc:A0A1D6CG29]
																TraesCS7B02G006300	7B	3540080	3541719	3-ketoacyl-CoA synthase [Source:UniProtKB/TrEMBL;Acc:A0A341Y6C0]	AT1G68530	3-ketoacyl-CoA synthase 6
											7B	3530397	3530732	TRITD7Bv1G001940	Cytochrome P450
IWB13589	14	3736051	16	BLOCK 6_14	16	17	IWB13589	IWA5819	3736051	3736201	7B	3720134	3724818	TRITD7Bv1G001970	Zinc finger, B-box	TraesCS7B02G006400	7B	3684186	3689427		AT1G78600	light-regulated zinc finger protein 1
IWA5819	14	3736201	17	BLOCK 6_14	16	17	IWB13589	IWA5819	3736051	3736201	7B	3730811	3731392	TRITD7Bv1G001990	Serpin-like protein	TraesCS7B02G006500	7B	3695054	3696459
IWB3579	14	3737597	18	BLOCK 7_14	18	25	IWB3579	IWB65277	3737597	3884104	7B	3736269	3737577	TRITD7Bv1G002000	Photosynthetic NDH subcomplex B 3	TraesCS7B02G006600	7B	3699820	3701864		AT3G16250	NDH-dependent cyclic electron flow 1
IWB10879	14	3830005	19	BLOCK 7_14	18	25	IWB3579	IWB65277	3737597	3884104	7B	3825324	3829937	TRITD7Bv1G002120	Ubiquinone biosynthesis O-methyltransferase	TraesCS7B02G006700	7B	3789679	3794857	Ubiquinone biosynthesis O-methyltransferase, mitochondrial [Source:UniProtKB/TrEMBL;Acc:A0A1D6RSE6]	AT2G30920	UDP-N-acetylglucosamine (UAA) transporter family
IWB69202	14	3830863	20	BLOCK 7_14	18	25	IWB3579	IWB65277	3737597	3884104	7B	3830970	3832011	TRITD7Bv1G002140	Transcription elongation factor 1	TraesCS7B02G006800	7B	3795056	3797564	Transcription elongation factor 1 homolog [Source:UniProtKB/TrEMBL;Acc:W5HIH8]	AT5G46030	transcription elongation factor-like protein
IWB66570	14	3830864	21	BLOCK 7_14	18	25	IWB3579	IWB65277	3737597	3884104	7B	3882151	3884214	TRITD7Bv1G002150	Pentatricopeptide repeat-containing protein	TraesCS7B02G006900	7B	3846939	3849534	Pentatricopeptide repeat-containing protein At5g39710 [Source:Projected from Arabidopsis thaliana (AT5G39710) UniProtKB/Swiss-Prot;Acc:Q9FIX3]	AT5G39710	Tetratricopeptide repeat (TPR)-like superfamily protein
IWB46562	14	3831719	22	BLOCK 7_14	18	25	IWB3579	IWB65277	3737597	3884104
IWB45102	14	3883572	23	BLOCK 7_14	18	25	IWB3579	IWB65277	3737597	3884104
IWB66787	14	3883889	24	BLOCK 7_14	18	25	IWB3579	IWB65277	3737597	3884104
IWB65277	14	3884104	25	BLOCK 7_14	18	25	IWB3579	IWB65277	3737597	3884104
IWB70056	14	3928964	26	SNP_3_14	26	26	IWB70056	IWB70056	3928964	3928964	7B	3887262	3921214	TRITD7Bv1G002160	GDSL esterase/lipase	TraesCS7B02G007000	7B	3852075	3856782
											7B	3915906	3916946	TRITD7Bv1G002170	Ribosomal RNA apurinic site specific lyase	TraesCS7B02G007100	7B	3882349	3883686
											7B	3927669	3929480	TRITD7Bv1G002180	epstein-barr nuclear antigen G	TraesCS7B02G007200	7B	3894585	3896614
											7B	4040868	4048355	TRITD7Bv1G002220	WAT1-related protein	TraesCS7B02G007300	7B	4005015	4012898	WAT1-related protein [Source:UniProtKB/TrEMBL;Acc:A0A1D6CFZ5]
											7B	4125400	4130779	TRITD7Bv1G002230	WAT1-related protein	TraesCS7B02G007400	7B	4093717	4099494	WAT1-related protein [Source:UniProtKB/TrEMBL;Acc:A0A341YH68]
											7B	4131530	4137310	TRITD7Bv1G002240	WAT1-related protein	TraesCS7B02G007500	7B	4137615	4137818
											7B	4181971	4186073	TRITD7Bv1G002280	WAT1-related protein	TraesCS7B02G007600	7B	4145677	4149860	WAT1-related protein [Source:UniProtKB/TrEMBL;Acc:A0A341Y635]
											7B	4238423	4238626	TRITD7Bv1G002300	Inhibitor protein	TraesCS7B02G007700	7B	4202081	4202336
											7B	4346557	4351417	TRITD7Bv1G002330	Phosphate translocator-related family protein	TraesCS7B02G007800	7B	4312036	4318714		AT1G06470	Nucleotide/sugar transporter family protein
																TraesCS7B02G007906	7B	4603586	4604314		AT4G01030	pentatricopeptide (PPR) repeat-containing protein
											7B	4654064	4654777	TRITD7Bv1G002420	Glutamyl-tRNA(Gln) amidotransferase subunit B, chloroplastic/mitochondrial G	TraesCS7B02G007900	7B	4614023	4614736
																TraesCS7B02G008000	7B	4894707	4898487
IWA4129	14	4940632	27	BLOCK 8_14	27	31	IWA4129	IWB72773	4940632	4948221	7B	4940744	4943208	TRITD7Bv1G002440	Proteasome subunit beta type	TraesCS7B02G008100	7B	4901262	4904221	Proteasome subunit beta type [Source:UniProtKB/TrEMBL;Acc:Q5XUV6]	AT3G26340	N-terminal nucleophile aminohydrolases (Ntn hydrolases) superfamily protein
IWB74023	14	4947166	28	BLOCK 8_14	27	31	IWA4129	IWB72773	4940632	4948221
IWB74022	14	4947239	29	BLOCK 8_14	27	31	IWA4129	IWB72773	4940632	4948221
IWB75328	14	4948133	30	BLOCK 8_14	27	31	IWA4129	IWB72773	4940632	4948221
IWB72773	14	4948221	31	BLOCK 8_14	27	31	IWA4129	IWB72773	4940632	4948221	7B	4947681	4950915	TRITD7Bv1G002450	Alpha/beta-hydrolase superfamily protein G	TraesCS7B02G008200	7B	4907990	4911946		AT1G29120	Hydrolase-like protein family
